# Supplementary material for: Tetrameric architecture of an active phenol-bound form of the AAA+ transcriptional regulator DmpR
Source: Nat Commun. 2020 Jun 1;11:2728. doi: 10.1038/s41467-020-16562-5 (PMC7264223; doi:10.1038/s41467-020-16562-5)
Supplement: Supplementary file 4 — Source Data [file 41467_2020_16562_MOESM4_ESM.xlsx]

## Sheet: Figure 1f-j
Condition	1						2						3						4						5
Replicates	Trace 1		Trace 2		Trace 3		Trace 1		Trace 2		Trace 3		Trace 1		Trace 2		Trace 3		Trace 1		Trace 2		Trace 3		Trace 1		Trace 2		Trace 3
	Counts	Fraction	Counts	Fraction	Counts	Fraction	Counts	Fraction	Counts	Fraction	Counts	Fraction	Counts	Fraction	Counts	Fraction	Counts	Fraction	Counts	Fraction	Counts	Fraction	Counts	Fraction	Counts	Fraction	Counts	Fraction	Counts	Fraction
1	23	0.116	16	0.077	26	0.124	10	0.056	9	0.048	12	0.065	23	0.107	30	0.123	15	0.076	15	0.072	9	0.048	19	0.077	5	0.039	6	0.035	16	0.061
2	65	0.327	66	0.319	64	0.306	31	0.175	36	0.194	29	0.156	69	0.321	76	0.311	65	0.328	36	0.174	33	0.176	45	0.182	16	0.126	23	0.135	45	0.172
3	29	0.146	29	0.14	29	0.139	45	0.254	46	0.247	43	0.231	34	0.158	36	0.148	30	0.152	46	0.222	44	0.234	56	0.227	23	0.181	34	0.199	60	0.229
4	36	0.181	39	0.188	44	0.211	61	0.345	60	0.323	65	0.349	46	0.214	50	0.205	50	0.253	70	0.338	63	0.335	78	0.316	39	0.307	51	0.298	83	0.317
5	3	0.015	8	0.039	3	0.014	5	0.028	6	0.032	5	0.027	4	0.019	2	0.008	5	0.025	3	0.014	8	0.043	5	0.02	3	0.024	9	0.053	5	0.019
6	5	0.025	3	0.014	3	0.014	3	0.017	3	0.016	5	0.027	5	0.023	3	0.012	2	0.01	4	0.019	5	0.027	5	0.02	4	0.031	4	0.023	6	0.023
7	5	0.025	4	0.019	4	0.019	2	0.011	1	0.005	1	0.005	4	0.019	7	0.029	8	0.04	3	0.014	3	0.016	5	0.02	3	0.024	8	0.047	3	0.011
Aggregates	33	0.166	42	0.203	36	0.172	20	0.113	25	0.134	26	0.14	30	0.14	40	0.164	23	0.116	30	0.145	23	0.122	34	0.138	34	0.268	36	0.211	44	0.168
SUM	199	1	207	1	209	1	177	1	186	1	186	1	215	1	244	1	198	1	207	1	188	1	247	1	127	1	171	1	262	1
Condition	1	2	3	4	5
Phenol	⎼	+	⎼	+	+
ATP	⎼	⎼	+	+	+
MgCl2	⎼	⎼	⎼	⎼	+
Fraction	Mean					SD
Condition	1	2	3	4	5	1	2	3	4	5
1	0.105758	0.0564668	0.101895	0.0657531	0.0451755	0.0250418	0.00806456	0.0240035	0.0156449	0.0139295
2	0.317231	0.174868	0.320229	0.17721	0.144081	0.0103012	0.0188187	0.00842559	0.00438456	0.0243426
3	0.141527	0.244244	0.152399	0.227662	0.20298	0.00369989	0.0118295	0.00535422	0.0059661	0.0242207
4	0.193279	0.338892	0.223799	0.329687	0.307375	0.0154004	0.0143309	0.0252846	0.0121321	0.00927751
5	0.0226923	0.0291295	0.0173513	0.025763	0.0317792	0.0138222	0.00279432	0.0085967	0.0148223	0.0182007
6	0.0179908	0.0199866	0.0152173	0.0220541	0.0259295	0.00617932	0.00598538	0.00704746	0.00395993	0.00482699
7	0.021196	0.00735071	0.0292324	0.0168977	0.0272854	0.0034044	0.0034197	0.0109099	0.00298817	0.0179492
Aggregates	0.180326	0.129063	0.139877	0.134973	0.215394	0.0198106	0.0141728	0.0238882	0.0115293	0.0500666
SUM	1	1	1	1	1

## Sheet: Figure 4c
time (min)	LS	time (min)	UV	time (min)	dRI	time (min)	aRI
-0.0965881	1.96e-05	0.0782667	3.70483e-07	-0.31388	2.42745e-05	-0.31388	1
-0.0797535	1.66261e-05	0.0951012	8.96319e-07	-0.29809	1.85345e-05	-0.29809	1
-0.0460844	1.87962e-05	0.12877	6.21724e-07	-0.266511	1.56441e-05	-0.282301	1
-0.0124153	-1.38067e-05	0.145605	-6.82145e-07	-0.234932	1.08542e-05	-0.266511	1
0.00441926	-2.71049e-05	0.179274	-6.89298e-06	-0.203353	-1.4776e-06	-0.250721	1
0.0380884	-5.38895e-05	0.196109	-1.20874e-05	-0.187563	-6.54082e-06	-0.234932	1
0.0717575	-7.50298e-05	0.229778	-2.61563e-05	-0.155984	-5.95457e-06	-0.219142	1
0.088592	-7.1847e-05	0.263447	-4.28124e-05	-0.124405	-5.25006e-06	-0.203353	1
0.122261	-9.12791e-05	0.280281	-5.10565e-05	-0.0928254	2.7192e-06	-0.187563	1
0.15593	-0.000110939	0.31395	-6.53677e-05	-0.0770358	5.33649e-06	-0.171773	1
0.172765	-0.000116706	0.34762	-7.44429e-05	-0.0454566	1.28437e-05	-0.155984	1
0.206434	-0.000129584	0.364454	-7.64389e-05	-0.0138774	1.301e-05	-0.140194	1
0.223268	-0.000142056	0.398123	-7.56341e-05	0.0177018	1.29247e-05	-0.124405	1
0.256938	-0.000144078	0.431792	-7.08514e-05	0.0334914	1.26147e-05	-0.108615	1
0.290607	-0.000110416	0.448627	-6.81421e-05	0.0650706	1.94038e-05	-0.0928254	1
0.307441	-0.000100137	0.482296	-6.41403e-05	0.0966498	1.64746e-05	-0.0770358	1
0.34111	-9.9674e-05	0.499131	-6.34814e-05	0.128229	2.58136e-05	-0.0612462	1
0.374779	-9.37841e-05	0.5328	-6.601e-05	0.144019	2.74657e-05	-0.0454566	1
0.391614	-7.6781e-05	0.566469	-7.412e-05	0.175598	2.75117e-05	-0.029667	1
0.425283	-5.93808e-05	0.583303	-7.99089e-05	0.207177	3.27658e-05	-0.0138774	1
0.458952	-7.68204e-05	0.616972	-9.31618e-05	0.222967	3.29331e-05	0.00191221	1
0.475787	-8.59318e-05	0.650642	-0.000105777	0.254546	3.23818e-05	0.0177018	1
0.509456	-8.73813e-05	0.667476	-0.000110843	0.286125	2.42425e-05	0.0334914	1
0.52629	-8.08388e-05	0.701145	-0.000116978	0.317704	1.92034e-05	0.049281	1
0.55996	-6.9608e-05	0.734814	-0.000116969	0.333494	1.86052e-05	0.0650706	1
0.593629	-5.32657e-05	0.751649	-0.000114918	0.365073	2.71783e-05	0.0808602	1
0.610463	-4.36019e-05	0.785318	-0.000108503	0.396652	3.2241e-05	0.0966498	1
0.644132	-6.04321e-05	0.802153	-0.000105051	0.428231	4.17714e-05	0.112439	1
0.677801	-0.000109253	0.835822	-9.98162e-05	0.444021	4.40344e-05	0.128229	1
0.694636	-0.000119465	0.869491	-9.91662e-05	0.4756	4.21068e-05	0.144019	1
0.728305	-0.000140209	0.886325	-0.000101184	0.507179	3.81748e-05	0.159808	1
0.761974	-0.000102751	0.919994	-0.000109944	0.538759	5.23729e-05	0.175598	1
0.778809	-8.712e-05	0.953663	-0.000123073	0.554548	5.38345e-05	0.191387	1
0.812478	-0.000112661	0.970498	-0.000130162	0.586127	5.45147e-05	0.207177	1
0.829312	-0.000121867	1.00417	-0.000143082	0.617707	5.08198e-05	0.222967	1
0.862982	-0.000119899	1.021	-0.000148112	0.649286	5.60903e-05	0.238756	1
0.896651	-7.97289e-05	1.05467	-0.000153703	0.665075	5.7461e-05	0.254546	1
0.913485	-5.04105e-05	1.08834	-0.000152352	0.696655	6.65537e-05	0.270335	1
0.947154	-2.78183e-05	1.10517	-0.000149376	0.728234	7.05741e-05	0.286125	1
0.980823	-3.33716e-05	1.13884	-0.000140999	0.759813	6.89277e-05	0.301915	1
0.997658	-4.36027e-05	1.17251	-0.000132866	0.775603	6.72149e-05	0.317704	1
1.03133	-7.18799e-05	1.18935	-0.000129984	0.807182	6.36368e-05	0.333494	1
1.065	-6.96972e-05	1.22302	-0.000128141	0.838761	7.10385e-05	0.349283	1
1.08183	-3.09476e-05	1.25669	-0.000132615	0.87034	7.04317e-05	0.365073	1
1.1155	1.62447e-05	1.27352	-0.000137148	0.88613	6.85177e-05	0.380863	1
1.13233	1.54221e-05	1.30719	-0.000149461	0.917709	6.20096e-05	0.396652	1
1.166	1.72087e-05	1.32402	-0.000156425	0.949288	6.69478e-05	0.412442	1
1.19967	6.39847e-05	1.35769	-0.000169663	0.980867	6.61696e-05	0.428231	1
1.21651	8.77788e-05	1.39136	-0.000178985	0.996657	6.5433e-05	0.444021	1
1.25018	0.000106684	1.4082	-0.000181273	1.02824	5.9977e-05	0.459811	1
1.28385	0.000101099	1.44187	-0.000180477	1.05982	5.74688e-05	0.4756	1
1.30068	9.6358e-05	1.47553	-0.000174002	1.09139	5.68388e-05	0.49139	1
1.33435	6.71135e-05	1.49237	-0.000169775	1.10718	5.57889e-05	0.507179	1
1.35118	3.78986e-05	1.52604	-0.000161851	1.13876	4.44293e-05	0.522969	1
1.38485	-2.20389e-05	1.55971	-0.000157295	1.17034	4.91034e-05	0.538759	1
1.41852	-7.73822e-05	1.57654	-0.000157039	1.18613	4.66136e-05	0.554548	1
1.43536	-9.85348e-05	1.61021	-0.000161267	1.21771	3.90307e-05	0.570338	1
1.46903	-0.000130667	1.62705	-0.000165571	1.24929	3.97257e-05	0.586127	1
1.50269	-0.000146218	1.66071	-0.000177001	1.28087	3.91587e-05	0.601917	1
1.51953	-0.00015574	1.69438	-0.000189328	1.29666	3.86317e-05	0.617707	1
1.5532	-0.000178918	1.71122	-0.000194764	1.32824	3.75069e-05	0.633496	1
1.58687	-0.000173897	1.74489	-0.000202276	1.35982	3.70851e-05	0.649286	1
1.6037	-0.000173583	1.77856	-0.000203443	1.3914	3.7291e-05	0.665075	1
1.63737	-0.00015599	1.79539	-0.000201465	1.40719	3.92866e-05	0.680865	1
1.65421	-0.000129748	1.82906	-0.000193663	1.43877	4.39874e-05	0.696655	1
1.68787	-0.00010448	1.86273	-0.000183836	1.47034	4.459e-05	0.712444	0.999999
1.72154	-0.000116447	1.87956	-0.000179341	1.50192	4.4356e-05	0.728234	0.999999
1.73838	-0.000120916	1.91323	-0.000173127	1.51771	4.54987e-05	0.744023	0.999999
1.77205	-9.19808e-05	1.93007	-0.000172037	1.54929	4.45037e-05	0.759813	0.999999
1.80572	-8.35563e-05	1.96374	-0.000174791	1.58087	5.16113e-05	0.775603	0.999999
1.82255	-8.48357e-05	1.99741	-0.000183483	1.61245	6.35842e-05	0.791392	0.999999
1.85622	-0.000102643	2.01424	-0.000189204	1.62824	6.4793e-05	0.807182	0.999999
1.88989	-0.000106027	2.04791	-0.000200975	1.65982	6.57359e-05	0.822971	0.999999
1.90672	-0.000111224	2.08158	-0.000209989	1.6914	7.61063e-05	0.838761	0.999999
1.94039	-0.000138053	2.09841	-0.000212453	1.72298	8.52849e-05	0.854551	0.999999
1.95723	-0.000158026	2.13208	-0.000212275	1.73877	8.80819e-05	0.87034	0.999999
1.9909	-0.000132393	2.16575	-0.000206087	1.77035	9.03758e-05	0.88613	0.999999
2.02457	-0.000110553	2.18259	-0.00020167	1.80193	9.47465e-05	0.901919	0.999999
2.0414	-0.000123501	2.21626	-0.000192541	1.83351	9.42259e-05	0.917709	0.999999
2.07507	-0.000160215	2.23309	-0.000188631	1.8493	9.36175e-05	0.933499	0.999999
2.10874	-0.000174872	2.26676	-0.000183684	1.88087	9.74459e-05	0.949288	0.999999
2.12557	-0.000167083	2.30043	-0.000184105	1.91245	0.000111358	0.965078	0.999999
2.15924	-0.000124663	2.31726	-0.000186554	1.94403	0.000113022	0.980867	0.999999
2.19291	-9.75806e-05	2.35093	-0.00019508	1.95982	0.000113232	0.996657	0.999999
2.20975	-0.000114459	2.3846	-0.000205958	1.9914	0.000116514	1.01245	0.999999
2.24341	-0.00016305	2.40144	-0.000211234	2.02298	0.000120191	1.02824	0.999999
2.26025	-0.000176892	2.4351	-0.000219601	2.05456	0.000130804	1.04403	0.999999
2.29392	-0.000196998	2.46877	-0.000223023	2.07035	0.000136551	1.05982	1
2.32759	-0.000203821	2.48561	-0.000222359	2.10193	0.000139163	1.0756	1
2.34442	-0.000212593	2.51928	-0.000216504	2.13351	0.000139594	1.09139	1
2.37809	-0.000232057	2.53611	-0.000211964	2.16509	0.00013935	1.10718	1
2.41176	-0.000191101	2.56978	-0.000202068	2.18088	0.000139081	1.12297	1
2.4286	-0.000172798	2.60345	-0.000194056	2.21246	0.000151154	1.13876	1
2.46226	-0.0001506	2.62028	-0.000191625	2.24404	0.000157695	1.15455	1
2.49593	-0.000140405	2.65395	-0.000191129	2.25982	0.00016028	1.17034	1
2.51277	-0.000141807	2.68762	-0.000196834	2.2914	0.000162463	1.18613	1
2.54644	-0.000148434	2.70446	-0.000201557	2.32298	0.000172849	1.20192	1
2.56327	-0.000161083	2.73813	-0.000212686	2.35456	0.000176845	1.21771	1
2.59694	-0.000184772	2.75496	-0.000218141	2.37035	0.00017887	1.2335	1
2.63061	-0.000204513	2.78863	-0.000226653	2.40193	0.000186947	1.24929	1
2.64744	-0.000209192	2.8223	-0.000229713	2.43351	0.000196734	1.26508	1
2.68111	-0.000203894	2.83913	-0.000228739	2.46509	0.000217971	1.28087	1
2.71478	-0.000165303	2.8728	-0.00022239	2.48088	0.000223045	1.29666	1
2.73162	-0.00015853	2.90647	-0.000212954	2.51246	0.000227554	1.31245	1
2.76529	-0.000162284	2.92331	-0.00020829	2.54404	0.000236972	1.32824	1
2.79896	-0.000137874	2.95698	-0.000200951	2.57562	0.000245839	1.34403	1
2.81579	-0.000134097	2.99064	-0.000198018	2.59141	0.000247874	1.35982	1
2.84946	-0.000129924	3.00748	-0.000198682	2.62299	0.000259915	1.37561	1
2.86629	-0.000125037	3.04115	-0.000204358	2.65456	0.000271875	1.3914	1
2.89996	-0.000127964	3.05798	-0.000208936	2.68614	0.000280803	1.40719	1
2.93363	-0.000169737	3.09165	-0.000219621	2.70193	0.00028138	1.42298	1
2.95047	-0.000172508	3.12532	-0.000229759	2.73351	0.000293574	1.43877	1
2.98414	-0.000138548	3.14216	-0.000234059	2.76509	0.000306119	1.45456	1
3.0178	-0.000150784	3.17582	-0.000241201	2.79667	0.000318015	1.47034	1
3.03464	-0.000163215	3.20949	-0.000247357	2.81246	0.000319334	1.48613	1
3.06831	-0.000159076	3.22633	-0.000250296	2.84404	0.000333507	1.50192	1
3.08514	-0.000145541	3.26	-0.000255765	2.87562	0.000344533	1.51771	1
3.11881	-0.000134443	3.29367	-0.000260627	2.9072	0.000348819	1.5335	1
3.15248	-0.000136239	3.3105	-0.00026309	2.92299	0.000359699	1.54929	1
3.16932	-0.000142732	3.34417	-0.000269058	2.95457	0.000373012	1.56508	1
3.20298	-0.000155084	3.361	-0.000272884	2.98615	0.000387975	1.58087	1
3.23665	-0.00019386	3.39467	-0.000282348	3.01773	0.000407035	1.59666	1
3.25349	-0.000212042	3.42834	-0.000293289	3.03352	0.000412258	1.61245	1
3.28716	-0.000233256	3.44518	-0.000298774	3.06509	0.000424424	1.62824	0.999999
3.32083	-0.000230457	3.47885	-0.000308615	3.09667	0.000438694	1.64403	0.999999
3.33766	-0.000226459	3.51252	-0.000315462	3.12825	0.000459633	1.65982	0.999999
3.37133	-0.000223474	3.52935	-0.000317281	3.14404	0.000463228	1.67561	0.999999
3.38816	-0.000225418	3.56302	-0.00031733	3.17562	0.000486411	1.6914	0.999999
3.42183	-0.000223703	3.59669	-0.000313465	3.2072	0.000495477	1.70719	0.999999
3.4555	-0.000236307	3.61352	-0.000310759	3.22299	0.000500727	1.72298	0.999999
3.47234	-0.000241941	3.64719	-0.000305389	3.25457	0.000522775	1.73877	0.999999
3.50601	-0.000248791	3.66403	-0.000303288	3.28615	0.00054263	1.75456	0.999999
3.53968	-0.000250842	3.6977	-0.000301433	3.31773	0.000552203	1.77035	0.999999
3.55651	-0.000254862	3.73136	-0.000303612	3.33352	0.000560257	1.78614	0.999999
3.59018	-0.000261614	3.7482	-0.000306141	3.3651	0.000580125	1.80193	0.999999
3.62385	-0.000253518	3.78187	-0.000312695	3.39668	0.0005933	1.81772	0.999999
3.64068	-0.00024727	3.81554	-0.000317849	3.42826	0.000604129	1.83351	0.999999
3.67435	-0.000224174	3.83237	-0.000318396	3.44404	0.000620915	1.8493	0.999999
3.69119	-0.000215241	3.86604	-0.000313353	3.47562	0.000635855	1.86508	0.999999
3.72486	-0.000208789	3.89971	-0.000300285	3.5072	0.000658586	1.88087	0.999999
3.75852	-0.000208157	3.91655	-0.000291567	3.53878	0.000674666	1.89666	0.999999
3.77536	-0.00020842	3.95021	-0.0002722	3.55457	0.000691477	1.91245	0.999999
3.80903	-0.000216408	3.96705	-0.000262562	3.58615	0.000713357	1.92824	0.999999
3.8427	-0.000238419	4.00072	-0.000245604	3.61773	0.000729969	1.94403	0.999999
3.85953	-0.000226244	4.03439	-0.000234047	3.64931	0.000757399	1.95982	0.999999
3.8932	-0.000202226	4.05122	-0.000230946	3.6651	0.000767894	1.97561	0.999999
3.92687	-0.000222948	4.08489	-0.000230491	3.69668	0.000784436	1.9914	0.999999
3.9437	-0.000245484	4.11856	-0.00023626	3.72826	0.000805271	2.00719	0.999999
3.97737	-0.000284449	4.13539	-0.0002404	3.75984	0.000829141	2.02298	0.999999
3.99421	-0.00030206	4.16906	-0.000248735	3.77563	0.000836375	2.03877	0.999999
4.02788	-0.000322899	4.20273	-0.000254584	3.80721	0.00086635	2.05456	0.999999
4.06155	-0.000324995	4.21957	-0.000255906	3.83878	0.00089142	2.07035	0.999999
4.07838	-0.000317293	4.25324	-0.000254884	3.87036	0.000914716	2.08614	0.999999
4.11205	-0.000301078	4.27007	-0.000252842	3.88615	0.000922191	2.10193	0.999999
4.14572	-0.000288049	4.30374	-0.000247627	3.91773	0.000954327	2.11772	0.999999
4.16255	-0.000282573	4.33741	-0.000243776	3.94931	0.000975358	2.13351	0.999999
4.19622	-0.000276995	4.35424	-0.000243021	3.98089	0.0010011	2.1493	0.999999
4.22989	-0.000288041	4.38791	-0.000244182	3.99668	0.00101694	2.16509	0.999999
4.24673	-0.000294263	4.42158	-0.000249027	4.02826	0.00105371	2.18088	0.999999
4.2804	-0.000278569	4.43842	-0.000252834	4.05984	0.00107309	2.19667	0.999999
4.29723	-0.000269123	4.47209	-0.000262646	4.09142	0.00109894	2.21246	0.999999
4.3309	-0.000260317	4.48892	-0.00026815	4.10721	0.0011063	2.22825	0.999999
4.36457	-0.000251536	4.52259	-0.000278715	4.13879	0.00114446	2.24404	0.999999
4.3814	-0.000258679	4.55626	-0.000286546	4.17037	0.001175	2.25982	0.999999
4.41507	-0.000276232	4.57309	-0.000288809	4.18616	0.00118812	2.27561	0.999999
4.44874	-0.000283414	4.60676	-0.000289494	4.21774	0.00122088	2.2914	0.999999
4.46558	-0.000287433	4.64043	-0.000285641	4.24931	0.00124718	2.30719	0.999999
4.49925	-0.000300074	4.65727	-0.000282636	4.28089	0.0012732	2.32298	0.999999
4.53291	-0.000300022	4.69093	-0.000276163	4.29668	0.00129584	2.33877	0.999999
4.54975	-0.000273936	4.7246	-0.000271138	4.32826	0.00131762	2.35456	0.999999
4.58342	-0.000221357	4.74144	-0.000269808	4.35984	0.0013384	2.37035	0.999999
4.60025	-0.000198925	4.77511	-0.000270379	4.39142	0.00137024	2.38614	0.999999
4.63392	-0.000172983	4.79194	-0.000272374	4.40721	0.0013881	2.40193	0.999999
4.66759	-0.000182215	4.82561	-0.000279154	4.43879	0.00140997	2.41772	0.999999
4.68443	-0.000201196	4.85928	-0.000287708	4.47037	0.0014506	2.43351	0.999999
4.71809	-0.000204719	4.87611	-0.000291756	4.50195	0.00149143	2.4493	0.999999
4.75176	-0.000180585	4.90978	-0.000297705	4.51774	0.00150849	2.46509	0.999998
4.7686	-0.000179055	4.94345	-0.000299259	4.54932	0.00154703	2.48088	0.999998
4.80227	-0.000201577	4.96029	-0.000298166	4.5809	0.00158297	2.49667	0.999998
4.8191	-0.000214193	4.99396	-0.000292873	4.61248	0.00161591	2.51246	0.999998
4.85277	-0.000247525	5.02763	-0.00028551	4.62826	0.00162735	2.52825	0.999998
4.88644	-0.000268748	5.04446	-0.000281928	4.65984	0.00165641	2.54404	0.999998
4.90327	-0.000273685	5.07813	-0.000276405	4.69142	0.00168265	2.55983	0.999998
4.93694	-0.000291008	5.09496	-0.000274914	4.723	0.00171632	2.57562	0.999998
4.97061	-0.000322505	5.12863	-0.000275255	4.73879	0.0017273	2.59141	0.999998
4.98745	-0.000329101	5.1623	-0.000280115	4.77037	0.00175921	2.6072	0.999998
5.02112	-0.000322673	5.17914	-0.000283843	4.80195	0.0018021	2.62299	0.999998
5.05479	-0.000323925	5.21281	-0.000292292	4.83353	0.0018441	2.63878	0.999998
5.07162	-0.000332316	5.24647	-0.000299687	4.84932	0.00186049	2.65456	0.999998
5.10529	-0.00033732	5.26331	-0.000302219	4.8809	0.0018986	2.67035	0.999998
5.12212	-0.000335775	5.29698	-0.000303877	4.91248	0.00193113	2.68614	0.999998
5.15579	-0.000319446	5.33065	-0.000300626	4.94406	0.00196557	2.70193	0.999998
5.18946	-0.000314391	5.34748	-0.000297513	4.95985	0.00198274	2.71772	0.999998
5.2063	-0.000320442	5.38115	-0.000289949	4.99143	0.00202061	2.73351	0.999998
5.23997	-0.000311422	5.39799	-0.000286203	5.023	0.00205143	2.7493	0.999998
5.27363	-0.000298615	5.43165	-0.000280255	5.05458	0.00209603	2.76509	0.999998
5.29047	-0.0002954	5.46532	-0.000277874	5.07037	0.00211075	2.78088	0.999998
5.32414	-0.000284206	5.48216	-0.00027838	5.10195	0.00214988	2.79667	0.999998
5.35781	-0.000267606	5.51583	-0.000282642	5.13353	0.00219237	2.81246	0.999998
5.37464	-0.000262372	5.5495	-0.000289883	5.14932	0.00221345	2.82825	0.999998
5.40831	-0.000258935	5.56633	-0.000293906	5.1809	0.00225669	2.84404	0.999998
5.42515	-0.000263111	5.6	-0.000301143	5.21248	0.00229019	2.85983	0.999998
5.45881	-0.000292738	5.63367	-0.000305171	5.24406	0.00233519	2.87562	0.999998
5.49248	-0.000299025	5.6505	-0.000305383	5.25985	0.00235269	2.89141	0.999998
5.50932	-0.000300498	5.68417	-0.000302076	5.29143	0.0023935	2.9072	0.999998
5.54299	-0.000304305	5.70101	-0.000298953	5.32301	0.00243724	2.92299	0.999997
5.57666	-0.000291329	5.73468	-0.000291423	5.35459	0.00246976	2.93878	0.999997
5.59349	-0.000264149	5.76835	-0.000284387	5.37038	0.00249749	2.95457	0.999997
5.62716	-0.000143023	5.78518	-0.000281732	5.40196	0.00254052	2.97036	0.999997
5.66083	-8.80327e-05	5.81885	-0.000279246	5.43353	0.00257401	2.98615	0.999997
5.67766	-0.000117977	5.85252	-0.000281472	5.46511	0.0026161	3.00194	0.999997
5.71133	-0.000172459	5.86935	-0.000284324	5.4809	0.0026351	3.01773	0.999997
5.72817	-0.00018955	5.90302	-0.000292296	5.51248	0.00267726	3.03352	0.999997
5.76184	-0.000210217	5.91986	-0.000296683	5.54406	0.00271298	3.0493	0.999997
5.79551	-0.00019819	5.95353	-0.000304426	5.57564	0.00275962	3.06509	0.999997
5.81234	-0.000182598	5.9872	-0.000308877	5.59143	0.0027801	3.08088	0.999997
5.84601	-0.000183418	6.00403	-0.000309378	5.62301	0.00281462	3.09667	0.999997
5.87968	-0.000187373	6.0377	-0.000306767	5.65459	0.00286198	3.11246	0.999997
5.89651	-0.000189154	6.07137	-0.00030059	5.68617	0.00289541	3.12825	0.999997
5.93018	-0.000206299	6.0882	-0.000296964	5.70196	0.00291303	3.14404	0.999997
5.96385	-0.000250075	6.12187	-0.000290267	5.73354	0.002964	3.15983	0.999997
5.98069	-0.000265831	6.15554	-0.000286024	5.76512	0.00299638	3.17562	0.999997
6.01436	-0.000244316	6.17238	-0.000285376	5.7967	0.00303816	3.19141	0.999997
6.03119	-0.000244311	6.20604	-0.000287763	5.81248	0.00306106	3.2072	0.999997
6.06486	-0.000259406	6.22288	-0.000290756	5.84406	0.00310843	3.22299	0.999996
6.09853	-0.000292223	6.25655	-0.000299095	5.87564	0.00314849	3.23878	0.999996
6.11536	-0.000300094	6.29022	-0.000307854	5.90722	0.00318852	3.25457	0.999996
6.14903	-0.000294504	6.30705	-0.000311417	5.92301	0.00321389	3.27036	0.999996
6.1827	-0.000318108	6.34072	-0.00031558	5.95459	0.0032486	3.28615	0.999996
6.19954	-0.000325062	6.37439	-0.000314973	5.98617	0.00328882	3.30194	0.999996
6.2332	-0.000319554	6.39122	-0.000312915	6.01775	0.00334112	3.31773	0.999996
6.25004	-0.000309357	6.42489	-0.000306252	6.03354	0.00335954	3.33352	0.999996
6.28371	-0.000298221	6.45856	-0.000298284	6.06512	0.00339966	3.34931	0.999996
6.31738	-0.000315701	6.4754	-0.000294647	6.0967	0.00343958	3.3651	0.999996
6.33421	-0.000319679	6.50907	-0.000289587	6.11249	0.00345812	3.38089	0.999996
6.36788	-0.000301225	6.5259	-0.00028865	6.14407	0.00349981	3.39668	0.999996
6.40155	-0.000262137	6.55957	-0.000290436	6.17565	0.00354533	3.41247	0.999996
6.41838	-0.000243157	6.59324	-0.000296074	6.20722	0.00358244	3.42826	0.999996
6.45205	-0.000241445	6.61007	-0.000299551	6.22301	0.00359951	3.44404	0.999996
6.48572	-0.000251045	6.64374	-0.000306052	6.25459	0.00364376	3.45983	0.999996
6.50256	-0.000258567	6.67741	-0.000309886	6.28617	0.00369439	3.47562	0.999996
6.53623	-0.000276592	6.69425	-0.000310152	6.31775	0.00374387	3.49141	0.999996
6.55306	-0.000283872	6.72792	-0.00030666	6.33354	0.00376104	3.5072	0.999995
6.58673	-0.000307827	6.76158	-0.000298207	6.36512	0.00380068	3.52299	0.999995
6.6204	-0.000334948	6.77842	-0.000292697	6.3967	0.00384287	3.53878	0.999995
6.63723	-0.000346363	6.81209	-0.000280704	6.42828	0.00388397	3.55457	0.999995
6.6709	-0.000357237	6.82892	-0.000274817	6.44407	0.00390788	3.57036	0.999995
6.70457	-0.000311767	6.86259	-0.000264471	6.47565	0.00395342	3.58615	0.999995
6.72141	-0.000275319	6.89626	-0.000256991	6.50723	0.00398856	3.60194	0.999995
6.75508	-0.000247889	6.9131	-0.000254344	6.53881	0.00403241	3.61773	0.999995
6.78874	-0.000288163	6.94676	-0.000250234	6.5546	0.00405513	3.63352	0.999995
6.80558	-0.000296846	6.98043	-0.000245369	6.58618	0.00410485	3.64931	0.999995
6.83925	-0.000308197	6.99727	-0.0002417	6.61775	0.00414963	3.6651	0.999995
6.85608	-0.000312361	7.03094	-0.0002301	6.64933	0.00418529	3.68089	0.999995
6.88975	-0.000330931	7.06461	-0.000210715	6.66512	0.00420778	3.69668	0.999995
6.92342	-0.000352987	7.08144	-0.000197596	6.6967	0.00425935	3.71247	0.999995
6.94026	-0.000346976	7.11511	-0.000164799	6.72828	0.00429928	3.72826	0.999994
6.97392	-0.000329108	7.13194	-0.000145687	6.75986	0.00433704	3.74405	0.999994
7.00759	-0.000321075	7.16561	-0.000103794	6.77565	0.00436627	3.75984	0.999994
7.02443	-0.000332843	7.19928	-5.89071e-05	6.80723	0.00441056	3.77563	0.999994
7.0581	-0.000323261	7.21612	-3.58662e-05	6.83881	0.00445249	3.79142	0.999994
7.09177	-0.00029425	7.24979	1.07255e-05	6.87039	0.0044987	3.80721	0.999994
7.1086	-0.000291636	7.28346	5.80159e-05	6.88618	0.00452361	3.823	0.999994
7.14227	-0.00029457	7.30029	8.23514e-05	6.91776	0.00456498	3.83878	0.999994
7.1591	-0.000296506	7.33396	0.000133978	6.94934	0.00459994	3.85457	0.999994
7.19277	-0.000308385	7.36763	0.00019169	6.98092	0.0046554	3.87036	0.999994
7.22644	-0.000326367	7.38446	0.000223414	6.9967	0.00467067	3.88615	0.999994
7.24328	-0.000331961	7.41813	0.000292914	7.02828	0.0047046	3.90194	0.999994
7.27695	-0.000323158	7.43497	0.000330431	7.05986	0.00475987	3.91773	0.999993
7.31062	-0.000270948	7.46864	0.000409326	7.09144	0.00479006	3.93352	0.999993
7.32745	-0.000244028	7.50231	0.000490098	7.10723	0.00481375	3.94931	0.999993
7.36112	-0.000258905	7.51914	0.000529914	7.13881	0.00486559	3.9651	0.999993
7.39479	-0.000262838	7.55281	0.00060614	7.17039	0.00490774	3.98089	0.999993
7.41162	-0.000246177	7.58648	0.000675353	7.18618	0.00492856	3.99668	0.999993
7.44529	-0.0002275	7.60331	0.000706685	7.21776	0.00498435	4.01247	0.999993
7.46213	-0.000237673	7.63698	0.000762441	7.24934	0.00502728	4.02826	0.999993
7.4958	-0.0002742	7.65382	0.000787016	7.28092	0.00506645	4.04405	0.999993
7.52947	-0.000259388	7.68749	0.000830358	7.29671	0.00510488	4.05984	0.999993
7.5463	-0.000260292	7.72115	0.000867254	7.32829	0.00515443	4.07563	0.999993
7.57997	-0.000274458	7.73799	0.000883735	7.35987	0.00519842	4.09142	0.999992
7.61364	-0.00029883	7.77166	0.00091328	7.39144	0.00525181	4.10721	0.999992
7.63047	-0.000306462	7.80533	0.000938027	7.40723	0.00527895	4.123	0.999992
7.66414	-0.000299262	7.82216	0.000948148	7.43881	0.00533252	4.13879	0.999992
7.69781	-0.000285818	7.85583	0.000962368	7.47039	0.0053772	4.15458	0.999992
7.71465	-0.000288842	7.8895	0.000966423	7.50197	0.00542426	4.17037	0.999992
7.74831	-0.000331769	7.90633	0.000963942	7.51776	0.00543922	4.18616	0.999992
7.76515	-0.000352327	7.94	0.000949065	7.54934	0.00550052	4.20195	0.999992
7.79882	-0.00036698	7.95684	0.000936616	7.58092	0.00554889	4.21774	0.999992
7.83249	-0.000377888	7.99051	0.000902589	7.6125	0.00559245	4.23352	0.999992
7.84932	-0.000375587	8.02418	0.000858862	7.62829	0.00561284	4.24931	0.999991
7.88299	-0.000359053	8.04101	0.000834484	7.65987	0.00566129	4.2651	0.999991
7.91666	-0.000348703	8.07468	0.000783038	7.69145	0.00571474	4.28089	0.999991
7.93349	-0.000344475	8.10835	0.000730922	7.72303	0.00576242	4.29668	0.999991
7.96716	-0.000336409	8.12518	0.000705457	7.73882	0.00578708	4.31247	0.999991
7.984	-0.000336756	8.15885	0.000656255	7.7704	0.00583498	4.32826	0.999991
8.01767	-0.000346445	8.19252	0.00060829	7.80197	0.0058757	4.34405	0.999991
8.05134	-0.000368024	8.20936	0.000583965	7.83355	0.00592449	4.35984	0.999991
8.06817	-0.000371361	8.24303	0.0005325	7.84934	0.00594833	4.37563	0.999991
8.10184	-0.000379346	8.25986	0.000504447	7.88092	0.00598259	4.39142	0.999991
8.13551	-0.000377838	8.29353	0.00044225	7.9125	0.00603607	4.40721	0.99999
8.15234	-0.000371265	8.3272	0.000373213	7.94408	0.00608412	4.423	0.99999
8.18601	-0.000340801	8.34403	0.000337566	7.95987	0.00609646	4.43879	0.99999
8.21968	-0.000313713	8.3777	0.000267229	7.99145	0.00613602	4.45458	0.99999
8.23652	-0.000309232	8.41137	0.000201061	8.02303	0.00618453	4.47037	0.99999
8.27019	-0.000321124	8.42821	0.000170219	8.05461	0.00621823	4.48616	0.99999
8.28702	-0.000319521	8.46187	0.000113886	8.0704	0.00624371	4.50195	0.99999
8.32069	-0.000318462	8.49554	6.52031e-05	8.10198	0.00628329	4.51774	0.99999
8.35436	-0.000321745	8.51238	4.35925e-05	8.13356	0.00633112	4.53353	0.99999
8.37119	-0.000322567	8.54605	4.76298e-06	8.14935	0.00635599	4.54932	0.999989
8.40486	-0.00032567	8.56288	-1.30034e-05	8.18092	0.00640511	4.56511	0.999989
8.43853	-0.000345278	8.59655	-4.64879e-05	8.2125	0.00644263	4.5809	0.999989
8.45537	-0.000351771	8.63022	-7.85671e-05	8.24408	0.00648189	4.59669	0.999989
8.48903	-0.000347088	8.64705	-9.44645e-05	8.25987	0.00649805	4.61248	0.999989
8.5227	-0.000300205	8.68072	-0.000126251	8.29145	0.00653215	4.62826	0.999989
8.53954	-0.000276095	8.71439	-0.000157488	8.32303	0.00657675	4.64405	0.999989
8.57321	-0.00026323	8.73123	-0.000172506	8.35461	0.00662105	4.65984	0.999989
8.59004	-0.000274315	8.7649	-0.000200451	8.3704	0.00664498	4.67563	0.999989
8.62371	-0.000298277	8.79857	-0.00022456	8.40198	0.00668786	4.69142	0.999988
8.65738	-0.000321338	8.8154	-0.00023487	8.43356	0.00673169	4.70721	0.999988
8.67421	-0.000329848	8.84907	-0.000251767	8.46514	0.00678797	4.723	0.999988
8.70788	-0.000350794	8.8659	-0.000258445	8.48093	0.00681142	4.73879	0.999988
8.74155	-0.000358867	8.89957	-0.00026884	8.51251	0.00685913	4.75458	0.999988
8.75839	-0.000355076	8.93324	-0.000275927	8.54409	0.00690161	4.77037	0.999988
8.79206	-0.000316652	8.95008	-0.000278307	8.57566	0.00693459	4.78616	0.999988
8.82573	-0.000253882	8.98375	-0.00028101	8.59145	0.00695615	4.80195	0.999988
8.84256	-0.000232296	9.01742	-0.000282436	8.62303	0.00699928	4.81774	0.999988
8.87623	-0.000225226	9.03425	-0.000283414	8.65461	0.00703646	4.83353	0.999987
8.89306	-0.000246921	9.06792	-0.000286739	8.68619	0.00707451	4.84932	0.999987
8.92673	-0.000283306	9.08475	-0.000288993	8.70198	0.00709895	4.86511	0.999987
8.9604	-0.000274505	9.11842	-0.000293668	8.73356	0.00715001	4.8809	0.999987
8.97724	-0.000263937	9.15209	-0.000296797	8.76514	0.00718654	4.89669	0.999987
9.01091	-0.000241649	9.16893	-0.000297159	8.79672	0.0072344	4.91248	0.999987
9.04457	-0.00022501	9.2026	-0.000294839	8.81251	0.00725317	4.92827	0.999987
9.06141	-0.000219158	9.23626	-0.000289141	8.84409	0.00729967	4.94406	0.999987
9.09508	-0.00021058	9.2531	-0.000285704	8.87567	0.00734842	4.95985	0.999986
9.12875	-0.00019173	9.28677	-0.00027924	8.90725	0.00739638	4.97564	0.999986
9.14558	-0.000170685	9.32044	-0.000275051	8.92304	0.00741377	4.99143	0.999986
9.17925	-0.000125515	9.33727	-0.000274333	8.95462	0.00745996	5.00722	0.999986
9.19609	-0.00011334	9.37094	-0.000276223	8.98619	0.0075037	5.023	0.999986
9.22976	-0.000124991	9.38778	-0.000278761	9.01777	0.00754852	5.03879	0.999986
9.26342	-5.53008e-05	9.42144	-0.000286055	9.03356	0.0075695	5.05458	0.999986
9.28026	-1.30861e-05	9.45511	-0.000294424	9.06514	0.0076166	5.07037	0.999986
9.31393	4.2325e-05	9.47195	-0.00029827	9.09672	0.00766001	5.08616	0.999985
9.3476	6.25984e-05	9.50562	-0.00030375	9.11251	0.0076862	5.10195	0.999985
9.36443	5.11043e-05	9.53929	-0.000304638	9.14409	0.00773639	5.11774	0.999985
9.3981	4.37314e-05	9.55612	-0.000303175	9.17567	0.00777183	5.13353	0.999985
9.43177	4.56716e-05	9.58979	-0.000297371	9.20725	0.00781725	5.14932	0.999985
9.4486	5.1345e-05	9.62346	-0.000290044	9.22304	0.00784623	5.16511	0.999985
9.48227	6.0641e-05	9.64029	-0.000286715	9.25462	0.00790084	5.1809	0.999985
9.49911	6.53396e-05	9.67396	-0.000282197	9.2862	0.00794579	5.19669	0.999984
9.53278	9.40724e-05	9.6908	-0.000281413	9.31778	0.00798981	5.21248	0.999984
9.56645	0.000182782	9.72447	-0.000283091	9.33357	0.00801224	5.22827	0.999984
9.58328	0.000245695	9.75814	-0.000287888	9.36514	0.00806113	5.24406	0.999984
9.61695	0.000301292	9.77497	-0.000290425	9.39672	0.0081191	5.25985	0.999984
9.65062	0.000247787	9.80864	-0.000292376	9.4283	0.00815787	5.27564	0.999984
9.66745	0.000223803	9.84231	-0.000283323	9.44409	0.00818381	5.29143	0.999984
9.70112	0.000221859	9.85914	-0.000270979	9.47567	0.0082333	5.30722	0.999984
9.71796	0.000229014	9.89281	-0.000219732	9.50725	0.00827123	5.32301	0.999983
9.75163	0.000272837	9.92648	-0.000113232	9.53883	0.00831632	5.3388	0.999983
9.7853	0.000411136	9.94332	-3.00958e-05	9.55462	0.00833781	5.35459	0.999983
9.80213	0.00048321	9.97698	0.000218404	9.5862	0.00838547	5.37038	0.999983
9.8358	0.000704575	9.99382	0.000393968	9.61778	0.00843714	5.38617	0.999983
9.86947	0.00146517	10.0275	0.000874257	9.64936	0.0084864	5.40196	0.999983
9.8863	0.0022779	10.0443	0.00118892	9.66515	0.00851115	5.41774	0.999982
9.91997	0.00493243	10.0612	0.00155888	9.69673	0.00855472	5.43353	0.999982
9.93681	0.00720622	10.078	0.00198728	9.72831	0.00860413	5.44932	0.999982
9.95364	0.010451	10.1117	0.00302636	9.75988	0.00864551	5.46511	0.999982
9.97048	0.0149542	10.1453	0.0043073	9.77567	0.0086725	5.4809	0.999982
9.98731	0.0208739	10.1622	0.005033	9.80725	0.00872258	5.49669	0.999982
10.0041	0.0288861	10.1958	0.00663258	9.83883	0.00876935	5.51248	0.999982
10.021	0.0387986	10.2295	0.00838777	9.87041	0.00883691	5.52827	0.999982
10.0378	0.0514163	10.2463	0.00930512	9.8862	0.00887405	5.54406	0.999981
10.0546	0.066731	10.2632	0.0102381	9.91778	0.00898171	5.55985	0.999981
10.0715	0.0847621	10.28	0.0111782	9.94936	0.00913911	5.57564	0.999981
10.0883	0.106234	10.2968	0.0121171	9.98094	0.00934951	5.59143	0.999981
10.1052	0.130334	10.3137	0.0130468	9.99673	0.00948799	5.60722	0.999981
10.122	0.158168	10.3305	0.0139596	10.0283	0.00986634	5.62301	0.999981
10.1388	0.188927	10.3642	0.0157077	10.0599	0.0103613	5.6388	0.999981
10.1557	0.223044	10.381	0.0165314	10.0757	0.0106531	5.65459	0.99998
10.1725	0.259964	10.4147	0.0180558	10.1073	0.011347	5.67038	0.99998
10.1893	0.298635	10.4484	0.0193965	10.1388	0.0121896	5.68617	0.99998
10.2062	0.340059	10.4652	0.0199938	10.1704	0.013162	5.70196	0.99998
10.223	0.382852	10.482	0.0205414	10.1862	0.0136957	5.71775	0.99998
10.2398	0.427741	10.4989	0.0210395	10.2178	0.0148251	5.73354	0.99998
10.2567	0.472991	10.5325	0.0218905	10.2336	0.0154118	5.74933	0.99998
10.2735	0.518273	10.5494	0.0222462	10.2494	0.0160058	5.76512	0.999979
10.2903	0.56376	10.583	0.0228278	10.2809	0.0172267	5.78091	0.999979
10.3072	0.608068	10.5999	0.0230578	10.2967	0.0178441	5.7967	0.999979
10.324	0.651926	10.6167	0.0232498	10.3283	0.019056	5.81248	0.999979
10.3408	0.693789	10.6335	0.0234056	10.3599	0.0202306	5.82827	0.999979
10.3577	0.734068	10.6672	0.0236158	10.3757	0.0208003	5.84406	0.999979
10.3745	0.77213	10.684	0.0236739	10.3915	0.0213504	5.85985	0.999979
10.3913	0.807381	10.7177	0.0237062	10.4073	0.0218795	5.87564	0.999978
10.4082	0.84021	10.7514	0.0236401	10.4388	0.0228794	5.89143	0.999978
10.425	0.869984	10.7682	0.0235752	10.4546	0.0233484	5.90722	0.999978
10.4418	0.897099	10.8019	0.0233921	10.4704	0.0237833	5.92301	0.999978
10.4587	0.921282	10.8187	0.023278	10.502	0.0245749	5.9388	0.999978
10.4755	0.942004	10.8355	0.0231516	10.5178	0.024956	5.95459	0.999978
10.4923	0.959298	10.8524	0.0230149	10.5494	0.0256698	5.97038	0.999978
10.5092	0.973676	10.8861	0.0227181	10.5809	0.0263057	5.98617	0.999977
10.526	0.985086	10.9029	0.0225614	10.6125	0.0268724	6.00196	0.999977
10.5429	0.992852	10.9366	0.0222388	10.6283	0.0271342	6.01775	0.999977
10.5597	0.997719	10.9702	0.0219119	10.6599	0.0276175	6.03354	0.999977
10.5765	1	10.9871	0.0217489	10.6915	0.0280591	6.04933	0.999977
10.6102	0.996585	11.0207	0.0214254	10.7231	0.0284574	6.06512	0.999977
10.627	0.991743	11.0544	0.0211058	10.7388	0.028642	6.08091	0.999977
10.6439	0.984677	11.0712	0.0209472	10.7546	0.0288238	6.0967	0.999976
10.6607	0.975936	11.1049	0.0206304	10.7704	0.0289927	6.11249	0.999976
10.6775	0.96507	11.1217	0.0204712	10.802	0.029333	6.12828	0.999976
10.6944	0.952548	11.1386	0.0203103	10.8336	0.0296558	6.14407	0.999976
10.7112	0.938529	11.1554	0.0201467	10.8494	0.0298087	6.15986	0.999976
10.728	0.923239	11.1891	0.0198066	10.8809	0.0301218	6.17565	0.999976
10.7449	0.906835	11.2059	0.0196268	10.9125	0.030457	6.19144	0.999976
10.7617	0.889499	11.2396	0.0192377	10.9441	0.0308076	6.20722	0.999975
10.7785	0.871555	11.2732	0.0187947	10.9599	0.0309781	6.22301	0.999975
10.7954	0.852545	11.2901	0.0185474	10.9915	0.0313568	6.2388	0.999975
10.8122	0.833198	11.3237	0.0179922	11.0231	0.0317479	6.25459	0.999975
10.829	0.813534	11.3406	0.0176815	11.0388	0.0319495	6.27038	0.999975
10.8459	0.793595	11.3574	0.0173477	11.0704	0.0323771	6.28617	0.999975
10.8627	0.773495	11.3743	0.0169907	11.102	0.032813	6.30196	0.999975
10.8795	0.752919	11.4079	0.0162108	11.1336	0.033259	6.31775	0.999974
10.8964	0.732151	11.4248	0.0157908	11.1494	0.0334848	6.33354	0.999974
10.9132	0.711303	11.4584	0.0149023	11.1809	0.0338902	6.34933	0.999974
10.93	0.690652	11.4921	0.0139684	11.2125	0.0342481	6.36512	0.999974
10.9469	0.67001	11.5089	0.0134925	11.2283	0.0343985	6.38091	0.999974
10.9637	0.649327	11.5426	0.0125391	11.2441	0.0345177	6.3967	0.999974
10.9805	0.628971	11.5594	0.0120677	11.2599	0.0346142	6.41249	0.999974
10.9974	0.608774	11.5763	0.0116032	11.2915	0.0346525	6.42828	0.999973
11.0142	0.588988	11.5931	0.0111481	11.3231	0.0345831	6.44407	0.999973
11.0311	0.569458	11.6268	0.0102736	11.3546	0.0342938	6.45986	0.999973
11.0479	0.550615	11.6604	0.00945621	11.3704	0.0340747	6.47565	0.999973
11.0647	0.532107	11.6773	0.00907106	11.402	0.0335101	6.49144	0.999973
11.0816	0.51367	11.7109	0.00834893	11.4336	0.0327944	6.50723	0.999973
11.0984	0.495826	11.7278	0.00801153	11.4652	0.0319562	6.52302	0.999973
11.1152	0.478348	11.7614	0.00738193	11.481	0.031501	6.53881	0.999972
11.1321	0.461208	11.7951	0.00680889	11.5125	0.0305486	6.5546	0.999972
11.1489	0.444444	11.812	0.00654199	11.5441	0.0295396	6.57039	0.999972
11.1657	0.428089	11.8456	0.00604441	11.5757	0.0285358	6.58618	0.999972
11.1826	0.412368	11.8793	0.00559211	11.5915	0.0280403	6.60196	0.999972
11.1994	0.396765	11.8961	0.00538214	11.6231	0.0270595	6.61775	0.999972
11.2162	0.38156	11.9298	0.0049933	11.6546	0.0261338	6.63354	0.999971
11.2331	0.366722	11.9635	0.00464431	11.6704	0.0256814	6.64933	0.999971
11.2499	0.352456	11.9803	0.00448409	11.6862	0.0252363	6.66512	0.999971
11.2667	0.338638	12.014	0.00419039	11.702	0.0248136	6.68091	0.999971
11.2836	0.325101	12.0308	0.00405594	11.7336	0.0240555	6.6967	0.999971
11.3004	0.312176	12.0645	0.0038086	11.7652	0.0233445	6.71249	0.999971
11.3172	0.299489	12.0813	0.0036943	11.781	0.0230022	6.72828	0.999971
11.3341	0.287159	12.0981	0.00358533	11.7967	0.0226752	6.74407	0.99997
11.3509	0.275165	12.115	0.00348108	11.8125	0.0223623	6.75986	0.99997
11.3677	0.263612	12.1486	0.00328441	11.8441	0.0217752	6.77565	0.99997
11.3846	0.252531	12.1823	0.00310036	11.8757	0.0212344	6.79144	0.99997
11.4014	0.241843	12.1991	0.00301236	11.9073	0.0207361	6.80723	0.99997
11.4182	0.231638	12.2328	0.00284438	11.9231	0.020507	6.82302	0.99997
11.4351	0.221752	12.2665	0.00268816	11.9388	0.0202863	6.83881	0.99997
11.4519	0.212237	12.2833	0.00261496	11.9546	0.0200757	6.8546	0.999969
11.4688	0.203025	12.317	0.00247935	11.9862	0.0196875	6.87039	0.999969
11.4856	0.194216	12.3338	0.00241722	12.0178	0.0193173	6.88618	0.999969
11.5024	0.185974	12.3675	0.0023045	12.0336	0.0191505	6.90197	0.999969
11.5193	0.177973	12.4012	0.00220603	12.0652	0.018834	6.91776	0.999969
11.5361	0.17038	12.418	0.0021613	12.0967	0.0185424	6.93355	0.999969
11.5529	0.163042	12.4517	0.00207892	12.1125	0.0184116	6.94934	0.999968
11.5698	0.156138	12.4853	0.0020036	12.1441	0.0181519	6.96513	0.999968
11.5866	0.149635	12.5022	0.00196777	12.1757	0.0179092	6.98092	0.999968
11.6034	0.143341	12.5358	0.00189855	12.2073	0.017687	6.9967	0.999968
11.6203	0.137336	12.5527	0.00186498	12.2231	0.017593	7.01249	0.999968
11.6371	0.131604	12.5863	0.00180056	12.2546	0.0174098	7.02828	0.999968
11.6539	0.126253	12.62	0.00174172	12.2862	0.0172243	7.04407	0.999968
11.6708	0.121335	12.6368	0.00171521	12.3178	0.0170704	7.05986	0.999967
11.6876	0.116615	12.6705	0.00166948	12.3336	0.0169892	7.07565	0.999967
11.7044	0.112061	12.7042	0.00163483	12.3652	0.0168527	7.09144	0.999967
11.7213	0.107594	12.721	0.00162183	12.3967	0.0167173	7.10723	0.999967
11.7381	0.103403	12.7547	0.00160356	12.4283	0.0166123	7.12302	0.999967
11.7549	0.0993783	12.7884	0.00159284	12.4441	0.0165605	7.13881	0.999967
11.7718	0.0956468	12.8052	0.00158914	12.4757	0.0164667	7.1546	0.999967
11.7886	0.0922593	12.8389	0.00158299	12.5073	0.01638	7.17039	0.999966
11.8054	0.0890164	12.8557	0.0015799	12.5389	0.0162973	7.18618	0.999966
11.8223	0.085982	12.8894	0.00157261	12.5546	0.016266	7.20197	0.999966
11.8391	0.0831603	12.923	0.00156379	12.5862	0.0162094	7.21776	0.999966
11.8559	0.0803865	12.9399	0.00155924	12.6178	0.0161594	7.23355	0.999966
11.8728	0.0775768	12.9735	0.00155123	12.6494	0.0161346	7.24934	0.999966
11.8896	0.074938	13.0072	0.00154643	12.6652	0.016119	7.26513	0.999965
11.9064	0.0726112	13.024	0.00154576	12.6968	0.0160965	7.28092	0.999965
11.9233	0.0704544	13.0577	0.00154859	12.7283	0.0160927	7.29671	0.999965
11.957	0.0663433	13.0914	0.00155696	12.7599	0.0160986	7.3125	0.999965
11.9738	0.0643626	13.1082	0.00156283	12.7757	0.0161004	7.32829	0.999965
11.9906	0.0624287	13.1419	0.00157651	12.8073	0.0161126	7.34408	0.999965
12.0075	0.0605952	13.1587	0.00158372	12.8389	0.016134	7.35987	0.999964
12.0243	0.0588943	13.1924	0.0015976	12.8704	0.0161498	7.37566	0.999964
12.0411	0.0572744	13.2261	0.00160963	12.8862	0.0161596	7.39144	0.999964
12.058	0.0556962	13.2429	0.0016149	12.9178	0.0161846	7.40723	0.999964
12.0916	0.0527434	13.2766	0.00162493	12.9494	0.0162013	7.42302	0.999964
12.1253	0.050253	13.3102	0.0016368	12.981	0.0162197	7.43881	0.999964
12.1421	0.0491882	13.3271	0.00164444	12.9968	0.0162291	7.4546	0.999963
12.159	0.0481125	13.3607	0.0016649	13.0283	0.0162518	7.47039	0.999963
12.1758	0.0469965	13.3944	0.00169431	13.0599	0.0162482	7.48618	0.999963
12.2095	0.0447897	13.4112	0.00171295	13.0757	0.0162443	7.50197	0.999963
12.2263	0.0437694	13.4449	0.00175838	13.1073	0.0162209	7.51776	0.999963
12.26	0.0420138	13.4617	0.00178482	13.1389	0.0161864	7.53355	0.999963
12.2936	0.0402361	13.4954	0.0018435	13.1704	0.0161288	7.54934	0.999962
12.3105	0.0393872	13.5291	0.00190696	13.1862	0.0160925	7.56513	0.999962
12.3441	0.0378792	13.5459	0.00193927	13.2178	0.0160103	7.58092	0.999962
12.361	0.0371931	13.5796	0.00200281	13.2494	0.0159064	7.59671	0.999962
12.3778	0.0365287	13.6132	0.00206386	13.281	0.0157812	7.6125	0.999962
12.3947	0.0359217	13.6301	0.00209413	13.2968	0.015711	7.62829	0.999962
12.4283	0.0347474	13.6638	0.00215718	13.3283	0.0155463	7.64408	0.999961
12.4452	0.0341852	13.6974	0.00222697	13.3599	0.0153613	7.65987	0.999961
12.4788	0.0330269	13.7143	0.00226506	13.3915	0.0151674	7.67566	0.999961
12.5125	0.0319712	13.7479	0.00234776	13.4073	0.0150547	7.69145	0.999961
12.5293	0.0315308	13.7648	0.00239211	13.4389	0.0148273	7.70724	0.999961
12.563	0.0304999	13.7984	0.00248546	13.4704	0.0145704	7.72303	0.999961
12.5967	0.0295034	13.8321	0.00258232	13.502	0.0142878	7.73882	0.99996
12.6135	0.0290344	13.8489	0.00263089	13.5178	0.0141411	7.75461	0.99996
12.6303	0.0286152	13.8826	0.00272605	13.5494	0.0138304	7.7704	0.99996
12.6472	0.0282191	13.9163	0.00281601	13.581	0.0135001	7.78618	0.99996
12.664	0.0278469	13.9331	0.0028584	13.6125	0.0131635	7.80197	0.99996
12.6977	0.0271573	13.9668	0.00293743	13.6283	0.0129988	7.81776	0.99996
12.7313	0.0265682	13.9836	0.00297414	13.6599	0.0126682	7.83355	0.999959
12.7482	0.026229	14.0173	0.00304264	13.6915	0.0123632	7.84934	0.999959
12.765	0.0258898	14.0509	0.00310617	13.7231	0.0120659	7.86513	0.999959
12.7818	0.0255899	14.0678	0.00313678	13.7389	0.0119279	7.88092	0.999959
12.8155	0.0250215	14.1015	0.00319686	13.7704	0.0116879	7.89671	0.999959
12.8323	0.0247227	14.1351	0.00325612	13.802	0.0115044	7.9125	0.999959
12.866	0.0240339	14.152	0.0032854	13.8336	0.0113317	7.92829	0.999959
12.8829	0.023764	14.1856	0.00334254	13.8494	0.0112631	7.94408	0.999958
12.9165	0.0233117	14.2193	0.00339646	13.881	0.0111616	7.95987	0.999958
12.9334	0.0230889	14.2361	0.00342182	13.9125	0.0110726	7.97566	0.999958
12.9502	0.0228685	14.2698	0.00346912	13.9441	0.0110054	7.99145	0.999958
12.967	0.0226537	14.2866	0.00349122	13.9599	0.0109847	8.00724	0.999958
13.0007	0.022225	14.3203	0.0035326	13.9915	0.0109534	8.02303	0.999958
13.0344	0.0217369	14.354	0.00356963	14.0231	0.0109171	8.03882	0.999958
13.0512	0.0215368	14.3708	0.00358615	14.0389	0.0109093	8.05461	0.999957
13.0849	0.0211759	14.4045	0.00361533	14.0704	0.0108967	8.0704	0.999957
13.1185	0.0209086	14.4381	0.00364094	14.102	0.010883	8.08619	0.999957
13.1354	0.0207472	14.455	0.00365323	14.1336	0.0108735	8.10198	0.999957
13.169	0.0203183	14.4886	0.00367806	14.1494	0.010871	8.11777	0.999957
13.1859	0.020119	14.5223	0.0037036	14.181	0.0108727	8.13356	0.999957
13.2195	0.0197624	14.5391	0.0037164	14.2126	0.0108781	8.14935	0.999957
13.2532	0.0193608	14.5728	0.00374141	14.2441	0.0108769	8.16514	0.999956
13.27	0.0192029	14.5897	0.00375341	14.2599	0.0108753	8.18092	0.999956
13.3037	0.0189388	14.6233	0.00377618	14.2915	0.0108774	8.19671	0.999956
13.3374	0.0186301	14.657	0.0037979	14.3231	0.0108797	8.2125	0.999956
13.3542	0.0184731	14.6738	0.00380907	14.3547	0.0108805	8.22829	0.999956
13.3879	0.0181745	14.7075	0.00383449	14.3704	0.0108803	8.24408	0.999956
13.4216	0.0178551	14.7412	0.00386777	14.402	0.0108752	8.25987	0.999955
13.4384	0.0176896	14.758	0.00388871	14.4336	0.0108631	8.27566	0.999955
13.4552	0.0175455	14.7917	0.00394142	14.4652	0.0108369	8.29145	0.999955
13.4721	0.0174124	14.8253	0.0040107	14.481	0.0108256	8.30724	0.999955
13.4889	0.0172855	14.8422	0.00405189	14.5126	0.0107979	8.32303	0.999955
13.5226	0.0171205	14.8758	0.00414676	14.5441	0.0107836	8.33882	0.999955
13.5562	0.0170336	14.8927	0.00419982	14.5757	0.0107616	8.35461	0.999955
13.5731	0.0169507	14.9263	0.0043156	14.5915	0.0107609	8.3704	0.999955
13.6067	0.0167555	14.96	0.00444318	14.6231	0.0107507	8.38619	0.999954
13.6404	0.0165613	14.9768	0.00451127	14.6547	0.0107497	8.40198	0.999954
13.6572	0.0164513	15.0105	0.00465574	14.6862	0.0107679	8.41777	0.999954
13.6909	0.0161991	15.0442	0.00481085	14.702	0.0107819	8.43356	0.999954
13.7246	0.0159529	15.061	0.0048926	14.7336	0.0108252	8.44935	0.999954
13.7414	0.0158708	15.0947	0.00506592	14.7652	0.0108904	8.46514	0.999954
13.7751	0.0157409	15.1284	0.00525476	14.7968	0.0109688	8.48093	0.999953
13.7919	0.0156672	15.1452	0.00535577	14.8126	0.0110121	8.49672	0.999953
13.8256	0.0155017	15.1789	0.00557145	14.8441	0.0111345	8.51251	0.999953
13.8593	0.0153088	15.1957	0.00568575	14.8757	0.0112818	8.5283	0.999953
13.8761	0.0151635	15.2294	0.00592487	14.9073	0.0114515	8.54409	0.999953
13.9098	0.0149135	15.263	0.0061734	14.9231	0.0115522	8.55988	0.999953
13.9266	0.014816	15.2799	0.00629941	14.9547	0.0117766	8.57566	0.999952
13.9434	0.0147354	15.3135	0.00655173	14.9862	0.0120256	8.59145	0.999952
13.9603	0.0146786	15.3304	0.00667711	15.002	0.0121658	8.60724	0.999952
13.9939	0.014601	15.3472	0.00680164	15.0336	0.0124599	8.62303	0.999952
14.0276	0.0145176	15.364	0.00692534	15.0652	0.0127905	8.63882	0.999952
14.0444	0.014447	15.3977	0.00717153	15.0968	0.0131596	8.65461	0.999952
14.0781	0.0142207	15.4314	0.00742051	15.1126	0.0133587	8.6704	0.999952
14.0949	0.0141099	15.4482	0.00754841	15.1441	0.0137801	8.68619	0.999952
14.1286	0.0139047	15.4819	0.00781725	15.1757	0.0142258	8.70198	0.999951
14.1623	0.0137103	15.4987	0.00796118	15.2073	0.0147018	8.71777	0.999951
14.1791	0.0136681	15.5324	0.0082766	15.2231	0.0149479	8.73356	0.999951
14.2128	0.0136005	15.5661	0.00864127	15.2547	0.015464	8.74935	0.999951
14.2465	0.0135094	15.5829	0.00884725	15.2862	0.016	8.76514	0.999951
14.2633	0.0134556	15.6166	0.00931944	15.3178	0.0165487	8.78093	0.999951
14.297	0.0132992	15.6334	0.00959239	15.3336	0.0168176	8.79672	0.99995
14.3306	0.0131434	15.6502	0.00989547	15.3652	0.0173888	8.81251	0.99995
14.3475	0.0130924	15.6671	0.0102338	15.3968	0.0179504	8.8283	0.99995
14.3811	0.0130155	15.7007	0.0110406	15.4284	0.0185262	8.84409	0.99995
14.398	0.0129726	15.7176	0.011524	15.4441	0.0188126	8.85988	0.99995
14.4316	0.0128706	15.7512	0.012697	15.4757	0.0194034	8.87567	0.99995
14.4653	0.01267	15.7849	0.0142226	15.5073	0.0200234	8.89146	0.99995
14.4821	0.0125893	15.8017	0.0151524	15.5389	0.0206935	8.90725	0.999949
14.5158	0.0124743	15.8354	0.0174284	15.5547	0.0210489	8.92304	0.999949
14.5495	0.0123479	15.8522	0.0188124	15.5862	0.021829	8.93883	0.999949
14.5663	0.0122934	15.8691	0.0203879	15.6178	0.022748	8.95462	0.999949
14.6	0.0122046	15.8859	0.0221774	15.6336	0.0232735	8.9704	0.999949
14.6168	0.0121653	15.9027	0.0242046	15.6494	0.0238445	8.98619	0.999949
14.6336	0.0121237	15.9196	0.0264941	15.6652	0.0244546	9.00198	0.999948
14.6505	0.0120732	15.9364	0.0290717	15.6968	0.025953	9.01777	0.999948
14.6842	0.0119361	15.9533	0.0319638	15.7126	0.0268615	9.03356	0.999948
14.701	0.0118723	15.9701	0.0351976	15.7284	0.0278824	9.04935	0.999948
14.7347	0.0117167	15.9869	0.0388006	15.7441	0.0290323	9.06514	0.999948
14.7683	0.0116257	16.0038	0.0428006	15.7599	0.0303471	9.08093	0.999948
14.7852	0.0116612	16.0206	0.0472257	15.7757	0.0318264	9.09672	0.999948
14.8188	0.0116567	16.0374	0.0521038	15.8073	0.0354434	9.11251	0.999947
14.8525	0.0114724	16.0543	0.057463	15.8231	0.0376154	9.1283	0.999947
14.8693	0.0113846	16.0711	0.0633314	15.8389	0.0400787	9.14409	0.999947
14.903	0.0112666	16.0879	0.069737	15.8547	0.0428662	9.15988	0.999947
14.9198	0.0112194	16.1048	0.0767079	15.8705	0.0460208	9.17567	0.999947
14.9535	0.0111294	16.1216	0.0842716	15.8862	0.0495799	9.19146	0.999947
14.9872	0.0110096	16.1384	0.0924547	15.902	0.0535828	9.20725	0.999946
15.004	0.0109402	16.1553	0.101282	15.9178	0.0580901	9.22304	0.999946
15.0377	0.0108154	16.1721	0.110776	15.9336	0.0631232	9.23883	0.999946
15.0713	0.0107556	16.1889	0.120956	15.9494	0.0687381	9.25462	0.999946
15.0882	0.0107304	16.2058	0.131833	15.9652	0.0749948	9.27041	0.999946
15.1218	0.010707	16.2226	0.143415	15.981	0.0819314	9.2862	0.999946
15.1555	0.0107154	16.2394	0.155696	15.9968	0.0896133	9.30199	0.999945
15.1724	0.010714	16.2563	0.168661	16.0126	0.0980595	9.31778	0.999945
15.206	0.0106914	16.2731	0.182281	16.0284	0.10734	9.33357	0.999945
15.2229	0.0106668	16.2899	0.196511	16.0441	0.117527	9.34936	0.999945
15.2565	0.0105982	16.3068	0.211292	16.0599	0.128646	9.36514	0.999945
15.2902	0.0106348	16.3236	0.226546	16.0757	0.140709	9.38093	0.999945
15.307	0.0106256	16.3404	0.242182	16.0915	0.153743	9.39672	0.999944
15.3407	0.0105735	16.3573	0.258093	16.1073	0.167944	9.41251	0.999944
15.3744	0.0105153	16.3741	0.27416	16.1231	0.183357	9.4283	0.999944
15.3912	0.0104677	16.3909	0.290257	16.1389	0.199924	9.44409	0.999944
15.4249	0.0103826	16.4078	0.306249	16.1547	0.217779	9.45988	0.999944
15.4585	0.0102992	16.4246	0.322001	16.1705	0.236913	9.47567	0.999944
15.4754	0.0103063	16.4415	0.337376	16.1863	0.257319	9.49146	0.999943
15.509	0.0103293	16.4583	0.352244	16.202	0.279181	9.50725	0.999943
15.5259	0.0103353	16.4751	0.36648	16.2178	0.302338	9.52304	0.999943
15.5595	0.0103428	16.492	0.379966	16.2336	0.326897	9.53883	0.999943
15.5932	0.0102947	16.5088	0.392597	16.2494	0.352751	9.55462	0.999943
15.6101	0.010241	16.5256	0.404282	16.2652	0.379772	9.57041	0.999943
15.6437	0.0101738	16.5425	0.414946	16.281	0.408163	9.5862	0.999943
15.6774	0.0101672	16.5593	0.424533	16.2968	0.437681	9.60199	0.999942
15.6942	0.0101597	16.5761	0.433005	16.3126	0.468083	9.61778	0.999942
15.7279	0.0101549	16.593	0.440337	16.3284	0.499292	9.63357	0.999942
15.7616	0.0102504	16.6098	0.446518	16.3441	0.531057	9.64936	0.999942
15.7784	0.010331	16.6266	0.451541	16.3599	0.563358	9.66515	0.999942
15.8121	0.0105783	16.6435	0.455413	16.3757	0.595902	9.68094	0.999942
15.8289	0.01067	16.6603	0.458149	16.3915	0.628529	9.69673	0.999941
15.8626	0.0108653	16.6771	0.459774	16.4073	0.661101	9.71252	0.999941
15.8962	0.0111568	16.694	0.460324	16.4231	0.693207	9.72831	0.999941
15.9131	0.0112952	16.7108	0.459842	16.4389	0.724712	9.7441	0.999941
15.9467	0.0115742	16.7276	0.458378	16.4547	0.755425	9.75988	0.999941
15.9804	0.0121836	16.7445	0.455986	16.4705	0.784936	9.77567	0.999941
15.9972	0.012544	16.7613	0.452725	16.4863	0.813123	9.79146	0.99994
16.0309	0.013345	16.7781	0.448655	16.502	0.839797	9.80725	0.99994
16.0477	0.0138467	16.795	0.443837	16.5178	0.864815	9.82304	0.99994
16.0814	0.0150513	16.8118	0.438334	16.5336	0.887927	9.83883	0.99994
16.1151	0.0166054	16.8286	0.43221	16.5494	0.908956	9.85462	0.99994
16.1319	0.0174575	16.8455	0.425525	16.5652	0.927957	9.87041	0.99994
16.1488	0.0184481	16.8623	0.418342	16.581	0.944818	9.8862	0.999939
16.1656	0.0195477	16.8792	0.410718	16.5968	0.959469	9.90199	0.999939
16.1824	0.020718	16.896	0.402712	16.6126	0.971956	9.91778	0.999939
16.1993	0.0220257	16.9128	0.394379	16.6284	0.982251	9.93357	0.999938
16.2161	0.0233279	16.9297	0.385771	16.6442	0.990356	9.94936	0.999938
16.2498	0.0261124	16.9465	0.376937	16.6599	0.996254	9.96515	0.999937
16.2834	0.0294566	16.9633	0.367923	16.6757	0.999958	9.98094	0.999937
16.3003	0.0312513	16.9802	0.358773	16.6915	1	9.99673	0.999936
16.3171	0.0330926	16.997	0.349528	16.7231	0.99939	10.0125	0.999935
16.3339	0.03494	17.0138	0.340223	16.7389	0.995636	10.0283	0.999934
16.3508	0.0368899	17.0307	0.330893	16.7547	0.990118	10.0441	0.999932
16.3676	0.0388621	17.0475	0.321571	16.7705	0.982908	10.0599	0.999931
16.3844	0.0408551	17.0643	0.312283	16.7863	0.974231	10.0757	0.999929
16.4013	0.0429106	17.0812	0.303058	16.802	0.96421	10.0915	0.999927
16.4181	0.0449692	17.098	0.293918	16.8178	0.952973	10.1073	0.999925
16.4349	0.0470037	17.1148	0.284885	16.8336	0.940585	10.123	0.999923
16.4518	0.0490382	17.1317	0.275977	16.8494	0.927149	10.1388	0.99992
16.4686	0.0509867	17.1485	0.267213	16.8652	0.912789	10.1546	0.999917
16.4854	0.0527695	17.1653	0.258608	16.881	0.897577	10.1704	0.999914
16.5023	0.0545624	17.1822	0.250174	16.8968	0.881696	10.1862	0.99991
16.5191	0.0563408	17.199	0.241925	16.9126	0.8651	10.202	0.999907
16.536	0.0579155	17.2158	0.23387	16.9284	0.847868	10.2178	0.999903
16.5528	0.0593372	17.2327	0.226018	16.9442	0.830355	10.2336	0.999899
16.5696	0.0606505	17.2495	0.218376	16.9599	0.812468	10.2494	0.999895
16.5865	0.061853	17.2663	0.21095	16.9757	0.794237	10.2652	0.999891
16.6033	0.062947	17.2832	0.203744	16.9915	0.775771	10.2809	0.999887
16.637	0.0646208	17.3	0.196763	17.0073	0.757093	10.2967	0.999883
16.6538	0.0652348	17.3169	0.190009	17.0231	0.738366	10.3125	0.999879
16.6875	0.0660227	17.3337	0.183483	17.0389	0.719665	10.3283	0.999874
16.7211	0.0661824	17.3505	0.177185	17.0547	0.700994	10.3441	0.99987
16.738	0.0660391	17.3674	0.171115	17.0705	0.682442	10.3599	0.999866
16.7716	0.0653949	17.3842	0.165273	17.0863	0.664028	10.3757	0.999862
16.7885	0.0649212	17.401	0.159656	17.102	0.64584	10.3915	0.999858
16.8053	0.0643531	17.4179	0.154265	17.1178	0.627809	10.4073	0.999855
16.8221	0.0636368	17.4347	0.149096	17.1336	0.610027	10.423	0.999851
16.8558	0.0619178	17.4515	0.144147	17.1494	0.592573	10.4388	0.999847
16.8895	0.0599543	17.4684	0.139416	17.1652	0.575421	10.4546	0.999844
16.9063	0.0588723	17.4852	0.1349	17.181	0.558661	10.4704	0.999841
16.94	0.0565954	17.502	0.130597	17.1968	0.542156	10.4862	0.999838
16.9568	0.0554355	17.5189	0.126503	17.2126	0.525975	10.502	0.999835
16.9905	0.0530847	17.5357	0.122615	17.2284	0.510211	10.5178	0.999832
17.0242	0.0505607	17.5525	0.118931	17.2442	0.494762	10.5336	0.99983
17.041	0.0493121	17.5694	0.115445	17.2599	0.479696	10.5494	0.999827
17.0578	0.0480709	17.5862	0.112155	17.2757	0.465061	10.5652	0.999825
17.0747	0.0467803	17.603	0.109056	17.2915	0.450812	10.5809	0.999823
17.1083	0.0444093	17.6199	0.106143	17.3073	0.436955	10.5967	0.99982
17.1252	0.0432169	17.6367	0.10341	17.3231	0.423343	10.6125	0.999818
17.142	0.0419824	17.6535	0.100853	17.3389	0.410182	10.6283	0.999816
17.1588	0.040726	17.6872	0.0962375	17.3547	0.397557	10.6441	0.999815
17.1757	0.0394682	17.704	0.0941662	17.3705	0.38531	10.6599	0.999813
17.1925	0.0383379	17.7209	0.0922428	17.3863	0.373502	10.6757	0.999811
17.2093	0.0372369	17.7377	0.0904594	17.4021	0.362098	10.6915	0.99981
17.2262	0.0362076	17.7545	0.0888083	17.4178	0.351111	10.7073	0.999808
17.243	0.0351965	17.7882	0.0858706	17.4336	0.340573	10.7231	0.999807
17.2598	0.0340828	17.8219	0.0833653	17.4494	0.330396	10.7388	0.999805
17.2935	0.0319861	17.8387	0.0822549	17.4652	0.320598	10.7546	0.999804
17.3103	0.0309887	17.8556	0.0812291	17.481	0.311153	10.7704	0.999803
17.3272	0.0300194	17.8724	0.0802805	17.4968	0.302122	10.7862	0.999802
17.344	0.0291084	17.9061	0.0785854	17.5126	0.293549	10.802	0.999801
17.3608	0.0282455	17.9229	0.0778245	17.5284	0.28536	10.8178	0.999799
17.3777	0.0273989	17.9566	0.0764413	17.5442	0.27752	10.8336	0.999798
17.4113	0.0258028	17.9734	0.0758054	17.5599	0.270011	10.8494	0.999797
17.4282	0.0250667	17.9902	0.0751977	17.5757	0.262869	10.8652	0.999796
17.4619	0.0236957	18.0071	0.074612	17.5915	0.256143	10.8809	0.999795
17.4787	0.0230365	18.0407	0.0734807	17.6073	0.24977	10.8967	0.999794
17.4955	0.022374	18.0576	0.072923	17.6231	0.24373	10.9125	0.999793
17.5124	0.0217346	18.0912	0.0717945	17.6389	0.238021	10.9283	0.999792
17.546	0.0206565	18.1249	0.0706147	17.6547	0.232625	10.9441	0.999791
17.5629	0.0201806	18.1417	0.0699943	17.6705	0.227541	10.9599	0.999789
17.5965	0.0192849	18.1754	0.0686746	17.6863	0.222766	10.9757	0.999788
17.6302	0.0182011	18.2091	0.067232	17.7021	0.218278	10.9915	0.999787
17.647	0.0177203	18.2259	0.0664605	17.7178	0.214065	11.0073	0.999786
17.6639	0.0172827	18.2596	0.0648136	17.7336	0.210125	11.0231	0.999784
17.6807	0.0168688	18.2933	0.0630292	17.7494	0.206453	11.0388	0.999783
17.7144	0.0161831	18.3101	0.0620873	17.7652	0.203016	11.0546	0.999782
17.7312	0.0158279	18.3438	0.0601105	17.781	0.199797	11.0704	0.99978
17.7649	0.0151895	18.3606	0.0590788	17.7968	0.19681	11.0862	0.999779
17.7817	0.0149202	18.3943	0.0569376	17.8126	0.194028	11.102	0.999777
17.7985	0.0146649	18.4111	0.0558318	17.8284	0.19143	11.1178	0.999776
17.8154	0.0143951	18.4279	0.054705	17.8442	0.189015	11.1336	0.999774
17.849	0.0139376	18.4448	0.0535594	17.8599	0.186764	11.1494	0.999773
17.8659	0.0137538	18.4784	0.0512197	17.8757	0.184671	11.1652	0.999771
17.8996	0.0133818	18.4953	0.0500299	17.8915	0.18271	11.1809	0.99977
17.9332	0.0129152	18.5121	0.04883	17.9073	0.180874	11.1967	0.999768
17.9501	0.0127042	18.5289	0.047623	17.9231	0.179156	11.2125	0.999767
17.9837	0.0123655	18.5626	0.0452005	17.9389	0.177547	11.2283	0.999766
18.0174	0.0120754	18.5963	0.042789	17.9547	0.176038	11.2441	0.999765
18.0342	0.0119381	18.6131	0.0415951	17.9863	0.173195	11.2599	0.999764
18.0679	0.0116944	18.6468	0.0392432	18.0021	0.171862	11.2757	0.999763
18.0847	0.0116055	18.6636	0.0380895	18.0336	0.169319	11.2915	0.999763
18.1184	0.0114583	18.6804	0.0369532	18.0652	0.166865	11.3073	0.999763
18.1521	0.0113103	18.6973	0.0358359	18.0968	0.164413	11.3231	0.999763
18.1689	0.0112265	18.731	0.0336633	18.1126	0.16318	11.3388	0.999763
18.2026	0.0110272	18.7478	0.0326101	18.1284	0.161912	11.3546	0.999764
18.2362	0.0107259	18.7815	0.0305739	18.1442	0.160612	11.3704	0.999765
18.2531	0.0106141	18.8151	0.0286344	18.16	0.159288	11.3862	0.999767
18.2867	0.010425	18.832	0.0277017	18.1757	0.157913	11.402	0.999768
18.3204	0.0102422	18.8656	0.0259112	18.1915	0.156493	11.4178	0.99977
18.3372	0.0101493	18.8825	0.025054	18.2073	0.155009	11.4336	0.999772
18.3709	0.00993633	18.9161	0.0234167	18.2231	0.15346	11.4494	0.999775
18.3878	0.00984914	18.933	0.0226371	18.2547	0.150204	11.4652	0.999778
18.4214	0.00970019	18.9498	0.0218838	18.2863	0.146672	11.481	0.999781
18.4551	0.00952229	18.9666	0.0211571	18.3021	0.144839	11.4967	0.999784
18.4719	0.00940641	18.9835	0.0204569	18.3178	0.143046	11.5125	0.999787
18.4888	0.00928137	19.0003	0.0197832	18.3336	0.141153	11.5283	0.99979
18.5056	0.00910755	19.034	0.0185155	18.3494	0.139103	11.5441	0.999793
18.5393	0.00878929	19.0508	0.0179209	18.3652	0.136994	11.5599	0.999797
18.5561	0.00866455	19.0676	0.0173521	18.3968	0.132592	11.5757	0.9998
18.5898	0.00839163	19.0845	0.0168084	18.4126	0.130321	11.5915	0.999804
18.6234	0.00811596	19.1181	0.0157933	18.4284	0.127985	11.6073	0.999807
18.6403	0.00799796	19.135	0.0153203	18.4442	0.125589	11.6231	0.999811
18.6739	0.00778698	19.1518	0.014869	18.46	0.123162	11.6388	0.999814
18.6908	0.00770037	19.1687	0.0144387	18.4757	0.120726	11.6546	0.999817
18.7244	0.00750419	19.1855	0.0140285	18.4915	0.118267	11.6704	0.99982
18.7581	0.00726267	19.2192	0.0132651	18.5073	0.115776	11.6862	0.999823
18.7749	0.00714477	19.2528	0.0125736	18.5231	0.113255	11.702	0.999826
18.8086	0.00691606	19.2697	0.0122539	18.5389	0.110715	11.7178	0.999829
18.8423	0.00673462	19.2865	0.0119511	18.5547	0.108183	11.7336	0.999832
18.8591	0.00667634	19.3033	0.0116649	18.5705	0.105649	11.7494	0.999835
18.8928	0.00662129	19.337	0.0111397	18.5863	0.103104	11.7652	0.999837
18.9265	0.00652425	19.3538	0.0108992	18.6021	0.100567	11.781	0.999839
18.9433	0.00644099	19.3875	0.0104583	18.6179	0.0980354	11.7967	0.999842
18.977	0.00632195	19.4212	0.0100666	18.6494	0.0930242	11.8125	0.999844
18.9938	0.00627035	19.438	0.00988717	18.6652	0.0905558	11.8283	0.999846
19.0275	0.00615051	19.4717	0.00955674	18.681	0.0881168	11.8441	0.999848
19.0611	0.00607213	19.4885	0.00940374	18.6968	0.0857041	11.8599	0.99985
19.078	0.0060428	19.5053	0.00925766	18.7126	0.083328	11.8757	0.999852
19.1116	0.00597025	19.5222	0.00911765	18.7284	0.0809925	11.8915	0.999854
19.1453	0.00589882	19.5558	0.00885308	18.7442	0.0787003	11.9073	0.999856
19.1621	0.00584361	19.5727	0.00872737	18.76	0.0764458	11.9231	0.999857
19.1958	0.00564566	19.6063	0.00848743	18.7757	0.0742251	11.9388	0.999859
19.2295	0.00549558	19.64	0.00826245	18.7915	0.0720571	11.9546	0.999861
19.2463	0.00542224	19.6569	0.00815595	18.8073	0.0699454	11.9704	0.999862
19.28	0.00533946	19.6905	0.00795629	18.8389	0.0658766	11.9862	0.999863
19.2968	0.0053084	19.7242	0.00777644	18.8547	0.0639151	12.002	0.999865
19.3305	0.00521424	19.741	0.00769471	18.8705	0.06201	12.0178	0.999866
19.3642	0.00515818	19.7747	0.00754878	18.8863	0.0601549	12.0336	0.999867
19.381	0.00513529	19.7915	0.00748468	18.9021	0.0583534	12.0494	0.999868
19.4147	0.00511951	19.8252	0.00737353	18.9179	0.0566123	12.0652	0.99987
19.4483	0.00518398	19.8589	0.00728408	18.9336	0.0549181	12.081	0.999871
19.4652	0.00518993	19.8757	0.00724741	18.9494	0.0532839	12.0967	0.999872
19.4988	0.00513223	19.9094	0.00719082	18.9652	0.0517115	12.1125	0.999873
19.5157	0.00509579	19.943	0.00715837	18.981	0.0501828	12.1283	0.999874
19.5493	0.00494733	19.9599	0.00715221	18.9968	0.048706	12.1441	0.999874
19.583	0.00483387	19.9935	0.00716235	19.0126	0.0472789	12.1599	0.999875
19.5998	0.00482878	20.0272	0.00720464	19.0284	0.0459059	12.1757	0.999876
19.6335	0.00483874	20.044	0.00723805	19.0442	0.0445902	12.1915	0.999877
19.6672	0.00482471	20.0777	0.0073282	19.06	0.0433141	12.2073	0.999878
19.684	0.00482028	20.0946	0.00738378	19.0757	0.042101	12.2231	0.999879
19.7177	0.00480234	20.1282	0.00751101	19.1073	0.0398067	12.2389	0.999879
19.7514	0.00475425	20.1619	0.00764953	19.1389	0.0376986	12.2546	0.99988
19.7682	0.0046928	20.1787	0.00771841	19.1547	0.0367195	12.2704	0.99988
19.8019	0.00460077	20.2124	0.00784586	19.1705	0.0357842	12.2862	0.999881
19.8187	0.00457428	20.2461	0.00794869	19.1863	0.034886	12.302	0.999882
19.8524	0.00453898	20.2629	0.00798757	19.2021	0.0340332	12.3178	0.999882
19.886	0.00451755	20.2966	0.00803542	19.2179	0.0332226	12.3336	0.999883
19.9029	0.00449773	20.3302	0.00803996	19.2494	0.0317135	12.3494	0.999883
19.9365	0.00443003	20.3471	0.0080259	19.2652	0.0310144	12.3652	0.999884
19.9702	0.004394	20.3807	0.00796709	19.281	0.0303572	12.381	0.999884
19.987	0.00438955	20.3976	0.00792356	19.2968	0.0297273	12.3967	0.999885
20.0207	0.00437578	20.4312	0.00781198	19.3284	0.0285609	12.4125	0.999885
20.0544	0.00432902	20.4649	0.00767307	19.36	0.0275084	12.4283	0.999886
20.0712	0.00431723	20.4817	0.00759517	19.3915	0.0265405	12.4441	0.999886
20.1049	0.00430862	20.5154	0.00742489	19.4073	0.0260957	12.4599	0.999886
20.1217	0.00430696	20.5491	0.0072373	19.4231	0.0256682	12.4757	0.999887
20.1554	0.00429514	20.5659	0.00713773	19.4389	0.0252602	12.4915	0.999887
20.189	0.00426964	20.5996	0.00692865	19.4705	0.0244696	12.5073	0.999887
20.2059	0.00424781	20.6164	0.00681981	19.5021	0.0238137	12.5231	0.999888
20.2396	0.00420016	20.6501	0.00659551	19.5179	0.0234786	12.5389	0.999888
20.2732	0.00413245	20.6669	0.00648114	19.5336	0.0231532	12.5546	0.999888
20.2901	0.00410812	20.6838	0.0063662	19.5494	0.0228358	12.5704	0.999888
20.3237	0.00409371	20.7006	0.0062515	19.581	0.0222532	12.5862	0.999889
20.3574	0.00414123	20.7343	0.00602584	19.6126	0.0216985	12.602	0.999889
20.3742	0.00415684	20.7679	0.00580941	19.6284	0.0214358	12.6178	0.999889
20.4079	0.00417297	20.7848	0.00570583	19.66	0.0209482	12.6336	0.999889
20.4247	0.00418602	20.8184	0.00550912	19.6915	0.0205099	12.6494	0.999889
20.4584	0.0041704	20.8521	0.00532554	19.7073	0.0202969	12.6652	0.999889
20.4921	0.00408405	20.8689	0.00523757	19.7231	0.020101	12.681	0.999889
20.5089	0.00403736	20.9026	0.00506626	19.7389	0.0199178	12.6968	0.99989
20.5426	0.00399182	20.9194	0.00498185	19.7705	0.019586	12.7125	0.99989
20.5762	0.00396255	20.9531	0.00481355	19.8021	0.019315	12.7283	0.99989
20.5931	0.0039477	20.9868	0.00464433	19.8336	0.0191107	12.7441	0.99989
20.6267	0.00389794	21.0036	0.00455923	19.8494	0.0190362	12.7599	0.99989
20.6604	0.00383953	21.0373	0.00438895	19.881	0.018961	12.7757	0.99989
20.6773	0.00382921	21.071	0.00422101	19.9126	0.0189765	12.7915	0.99989
20.7109	0.0038277	21.0878	0.00413896	19.9284	0.019022	12.8073	0.99989
20.7278	0.00383749	21.1215	0.00398079	19.96	0.0192014	12.8231	0.999889
20.7614	0.00386217	21.1551	0.00383289	19.9915	0.0194789	12.8389	0.999889
20.7951	0.0038699	21.172	0.0037633	20.0231	0.0198824	12.8546	0.999889
20.8119	0.00386214	21.2056	0.00363259	20.0389	0.0201188	12.8704	0.999889
20.8456	0.00383745	21.2225	0.00357087	20.0705	0.0206624	12.8862	0.999889
20.8793	0.00379939	21.2561	0.00345262	20.1021	0.0212719	12.902	0.999889
20.8961	0.00377609	21.2898	0.00333862	20.1337	0.0219342	12.9178	0.999889
20.9298	0.00372001	21.3066	0.00328243	20.1494	0.0222669	12.9336	0.999889
20.9466	0.0037005	21.3403	0.00317091	20.181	0.0229403	12.9494	0.999889
20.9803	0.00369484	21.374	0.00306074	20.1968	0.0232613	12.9652	0.999889
21.0139	0.00369715	21.3908	0.00300673	20.2126	0.0235683	12.981	0.999889
21.0308	0.0036871	21.4245	0.00290285	20.2442	0.0240874	12.9968	0.999889
21.0644	0.00367575	21.4582	0.00280746	20.26	0.0242829	13.0125	0.999889
21.0981	0.00366372	21.475	0.00276403	20.2915	0.0246233	13.0283	0.999889
21.115	0.00363584	21.5087	0.0026874	20.3231	0.0248245	13.0441	0.999889
21.1486	0.00357137	21.5255	0.00265452	20.3547	0.0248597	13.0599	0.999889
21.1823	0.00355786	21.5592	0.0025992	20.3705	0.0248285	13.0757	0.999889
21.1991	0.00354665	21.5928	0.00255572	20.4021	0.0246939	13.0915	0.999889
21.2328	0.0035212	21.6097	0.00253769	20.4337	0.0243927	13.1073	0.999889
21.2496	0.00351462	21.6433	0.00250857	20.4652	0.0239781	13.1231	0.999889
21.2833	0.00349887	21.677	0.00249051	20.481	0.0237264	13.1389	0.999889
21.317	0.00347434	21.6938	0.00248738	20.5126	0.0231295	13.1546	0.999889
21.3338	0.00347282	21.7275	0.00249931	20.5442	0.0224342	13.1704	0.999889
21.3675	0.00347464	21.7612	0.00254729	20.5758	0.0216915	13.1862	0.999889
21.4011	0.00345941	21.778	0.00258973	20.5916	0.0213064	13.202	0.99989
21.418	0.00344809	21.8117	0.00272136	20.6231	0.020537	13.2178	0.99989
21.4516	0.00343816	21.8285	0.002814	20.6389	0.0201426	13.2336	0.99989
21.4853	0.00340896	21.8622	0.00305874	20.6547	0.0197511	13.2494	0.99989
21.5021	0.00337139	21.8958	0.00338342	20.6863	0.0189689	13.2652	0.999891
21.5358	0.00340777	21.9127	0.00357318	20.7021	0.0185772	13.281	0.999891
21.5526	0.00339107	21.9464	0.00399603	20.7337	0.0178316	13.2968	0.999892
21.5863	0.00327365	21.98	0.00445456	20.7494	0.0174655	13.3125	0.999892
21.62	0.00317662	21.9969	0.0046874	20.7652	0.0171084	13.3283	0.999893
21.6368	0.00314646	22.0305	0.00513912	20.7968	0.0164082	13.3441	0.999893
21.6705	0.00312418	22.0642	0.00554587	20.8126	0.0160749	13.3599	0.999894
21.7042	0.00313076	22.081	0.00572423	20.8442	0.0154271	13.3757	0.999894
21.721	0.00314134	22.1147	0.00602002	20.8758	0.0148155	13.3915	0.999895
21.7547	0.00315951	22.1315	0.00613485	20.8916	0.0145239	13.4073	0.999896
21.7883	0.00314132	22.1652	0.00629563	20.9231	0.013965	13.4231	0.999897
21.8052	0.00313831	22.1989	0.00636671	20.9547	0.0134254	13.4389	0.999897
21.8388	0.0031629	22.2157	0.00637093	20.9863	0.0129141	13.4547	0.999898
21.8557	0.00316768	22.2494	0.0063232	21.0021	0.0126711	13.4704	0.999899
21.8893	0.0031723	22.283	0.00620959	21.0337	0.0121985	13.4862	0.9999
21.923	0.00319791	22.2999	0.00613155	21.0494	0.0119725	13.502	0.999901
21.9398	0.00320333	22.3335	0.00594066	21.0652	0.0117515	13.5178	0.999902
21.9735	0.00318072	22.3504	0.00583107	21.0968	0.0113189	13.5336	0.999903
22.0072	0.00316038	22.3841	0.00559158	21.1126	0.0111122	13.5494	0.999904
22.024	0.00314739	22.4177	0.00533509	21.1442	0.0107286	13.5652	0.999905
22.0577	0.00307992	22.4346	0.0052042	21.1758	0.0103508	13.581	0.999906
22.0914	0.00303564	22.4682	0.00494447	21.2073	0.00999114	13.5968	0.999907
22.1082	0.00302178	22.5019	0.00469602	21.2231	0.00982018	13.6125	0.999908
22.1419	0.00298856	22.5187	0.00457864	21.2547	0.00948693	13.6283	0.999909
22.1587	0.00299658	22.5524	0.00436116	21.2705	0.00932386	13.6441	0.999911
22.1924	0.00307751	22.5861	0.00416924	21.2863	0.00916643	13.6599	0.999912
22.226	0.00313427	22.6029	0.00408289	21.3179	0.00887505	13.6757	0.999913
22.2429	0.0031303	22.6366	0.00392736	21.3337	0.00873348	13.6915	0.999914
22.2765	0.00303713	22.6534	0.00385691	21.3652	0.0084503	13.7073	0.999915
22.3102	0.00299193	22.6871	0.00372716	21.3968	0.00819079	13.7231	0.999916
22.327	0.00297102	22.7207	0.00360794	21.4284	0.00795338	13.7389	0.999917
22.3607	0.00292327	22.7376	0.00355097	21.4442	0.00783446	13.7547	0.999918
22.3944	0.00284508	22.7712	0.00344104	21.4758	0.00760316	13.7704	0.999919
22.4112	0.00280389	22.8049	0.00333694	21.5073	0.0073852	13.7862	0.999919
22.4449	0.00281011	22.8217	0.00328779	21.5389	0.00719026	13.802	0.99992
22.4617	0.00280308	22.8554	0.00319703	21.5547	0.00709039	13.8178	0.999921
22.4954	0.00273337	22.8891	0.00311853	21.5863	0.00691629	13.8336	0.999921
22.5291	0.00270062	22.9059	0.00308452	21.6179	0.0067553	13.8494	0.999922
22.5459	0.00270014	22.9396	0.00302729	21.6495	0.00660375	13.8652	0.999922
22.5796	0.00271862	22.9564	0.00300371	21.6652	0.00652514	13.881	0.999923
22.6132	0.0027158	22.9901	0.00296435	21.6968	0.0063861	13.8968	0.999923
22.6301	0.00271659	23.0238	0.00293147	21.7284	0.00625281	13.9125	0.999924
22.6637	0.00270148	23.0406	0.00291593	21.76	0.00613796	13.9283	0.999924
22.6806	0.00268353	23.0743	0.00288393	21.7758	0.00608681	13.9441	0.999924
22.7142	0.00265666	23.1079	0.00284788	21.8073	0.00599609	13.9599	0.999924
22.7479	0.00272901	23.1248	0.00282776	21.8389	0.00591142	13.9757	0.999924
22.7647	0.00276456	23.1584	0.00278354	21.8705	0.0058369	13.9915	0.999925
22.7984	0.00280864	23.1921	0.00273556	21.8863	0.00580987	14.0073	0.999925
22.8321	0.00283311	23.2089	0.00271082	21.9179	0.00574806	14.0231	0.999925
22.8489	0.00283829	23.2426	0.0026609	21.9495	0.00570075	14.0389	0.999925
22.8826	0.00282163	23.2594	0.00263604	21.9652	0.00567855	14.0547	0.999925
22.9162	0.00279272	23.2931	0.00258671	21.9968	0.0056344	14.0704	0.999925
22.9331	0.0027624	23.3268	0.00253678	22.0284	0.00559767	14.0862	0.999925
22.9668	0.00270914	23.3436	0.00251083	22.06	0.00556907	14.102	0.999925
22.9836	0.0026776	23.3773	0.00245546	22.0758	0.00555121	14.1178	0.999925
23.0173	0.00266029	23.411	0.00239417	22.1074	0.00551419	14.1336	0.999925
23.0509	0.00267725	23.4278	0.00236112	22.1389	0.0054684	14.1494	0.999925
23.0678	0.00267081	23.4615	0.00229085	22.1705	0.00541891	14.1652	0.999925
23.1014	0.00264053	23.4951	0.00221761	22.1863	0.00539483	14.181	0.999925
23.1351	0.00269398	23.512	0.0021813	22.2179	0.00532645	14.1968	0.999925
23.1519	0.00272656	23.5456	0.00211238	22.2495	0.00525656	14.2126	0.999925
23.1856	0.00276141	23.5625	0.00208085	22.281	0.0051944	14.2283	0.999925
23.2193	0.00268826	23.5961	0.00202585	22.2968	0.00514857	14.2441	0.999925
23.2361	0.0026531	23.6298	0.00198317	22.3284	0.00506806	14.2599	0.999925
23.2698	0.00258899	23.6466	0.00196642	22.36	0.00499139	14.2757	0.999925
23.2866	0.0025504	23.6803	0.00194045	22.3916	0.00491307	14.2915	0.999925
23.3203	0.00255178	23.714	0.00192106	22.4074	0.00486995	14.3073	0.999925
23.3539	0.00263487	23.7308	0.00191244	22.4389	0.00477689	14.3231	0.999925
23.3708	0.00266972	23.7645	0.0018946	22.4705	0.00468685	14.3389	0.999925
23.4044	0.00268576	23.7813	0.00188432	22.5021	0.00461111	14.3547	0.999925
23.4381	0.00262014	23.815	0.0018589	22.5179	0.00457318	14.3704	0.999925
23.455	0.00258431	23.8487	0.00182566	22.5495	0.00450254	14.3862	0.999925
23.4886	0.00252274	23.8655	0.00180611	22.581	0.00443431	14.402	0.999925
23.5223	0.00251706	23.8992	0.00176254	22.6126	0.00437226	14.4178	0.999925
23.5391	0.00252492	23.9328	0.00171673	22.6284	0.00433723	14.4336	0.999925
23.5728	0.00252359	23.9497	0.00169456	22.66	0.00428385	14.4494	0.999925
23.5896	0.00250485	23.9833	0.00165363	22.6916	0.0042164	14.4652	0.999925
23.6233	0.00245329	24.017	0.00161745	22.7231	0.00416463	14.481	0.999925
23.657	0.00241274	24.0338	0.00160059	22.7389	0.00414186	14.4968	0.999926
23.6738	0.00242391	24.0675	0.00156775	22.7705	0.00409547	14.5126	0.999926
23.7075	0.00249473	24.0843	0.00155121	22.8021	0.00407001	14.5283	0.999926
23.7411	0.00251744	24.118	0.00151702	22.8337	0.00405571	14.5441	0.999926
23.758	0.00251083	24.1517	0.00148069	22.8495	0.00405973	14.5599	0.999926
23.7916	0.00246443	24.1685	0.00146169	22.881	0.00409274	14.5757	0.999926
23.8253	0.00242917	24.2022	0.00142275	22.9126	0.00419903	14.5915	0.999926
23.8421	0.00242275	24.2359	0.00138438	22.9284	0.00429815	14.6073	0.999926
23.8758	0.00241297	24.2527	0.00136619	22.96	0.00459827	14.6231	0.999926
23.8927	0.00240148	24.2864	0.00133327	22.9916	0.00513233	14.6389	0.999926
23.9263	0.00234384	24.32	0.0013065	23.0231	0.00601195	14.6547	0.999926
23.96	0.00227832	24.3369	0.00129573	23.0389	0.00661645	14.6705	0.999926
23.9768	0.00221747	24.3705	0.00127909	23.0705	0.00827508	14.6862	0.999926
24.0105	0.0021345	24.3874	0.00127285	23.0863	0.00936952	14.702	0.999926
24.0442	0.00208067	24.421	0.00126345	23.1021	0.010672	14.7178	0.999926
24.061	0.00206653	24.4547	0.00125722	23.1179	0.0122066	14.7336	0.999926
24.0947	0.00206242	24.4715	0.00125525	23.1337	0.0139837	14.7494	0.999926
24.1283	0.00202092	24.5052	0.00125448	23.1495	0.016014	14.7652	0.999925
24.1452	0.00195235	24.5389	0.00126091	23.1653	0.0183285	14.781	0.999925
24.1788	0.00182004	24.5557	0.00126816	23.181	0.0209165	14.7968	0.999925
24.1957	0.00175941	24.5894	0.00129262	23.1968	0.0237494	14.8126	0.999925
24.2293	0.00166757	24.623	0.00133188	23.2126	0.0268656	14.8283	0.999924
24.263	0.001644	24.6399	0.00135778	23.2284	0.0302675	14.8441	0.999924
24.2798	0.00165672	24.6736	0.00142404	23.2442	0.0339199	14.8599	0.999924
24.3135	0.00169942	24.6904	0.00146489	23.26	0.0377866	14.8757	0.999923
24.3472	0.0017554	24.7241	0.0015614	23.2758	0.041809	14.8915	0.999923
24.364	0.00183373	24.7577	0.00167356	23.2916	0.0459664	14.9073	0.999922
24.3977	0.00193686	24.7746	0.00173319	23.3074	0.0502026	14.9231	0.999921
24.4145	0.00197466	24.8082	0.00185387	23.3232	0.0544497	14.9389	0.999921
24.4482	0.00216248	24.8419	0.00196847	23.3389	0.0586736	14.9547	0.99992
24.4819	0.00232383	24.8587	0.00202065	23.3547	0.0627954	14.9705	0.999919
24.4987	0.0023819	24.8924	0.00211028	23.3705	0.0667703	14.9862	0.999918
24.5324	0.0024416	24.9261	0.00217646	23.3863	0.0705366	15.002	0.999918
24.566	0.00248779	24.9429	0.00219993	23.4021	0.0740396	15.0178	0.999917
24.5829	0.00252109	24.9766	0.0022273	23.4179	0.077242	15.0336	0.999916
24.6165	0.00260063	24.9934	0.00223165	23.4337	0.0800882	15.0494	0.999915
24.6502	0.00267384	25.0271	0.00222432	23.4495	0.0825469	15.0652	0.999914
24.667	0.00269977	25.0607	0.00220089	23.4653	0.0845931	15.081	0.999912
24.7007	0.00271503	25.0776	0.00218524	23.481	0.0862051	15.0968	0.999911
24.7175	0.00269345	25.1112	0.00214981	23.4968	0.0873797	15.1126	0.99991
24.7512	0.0025567	25.1449	0.00211292	23.5126	0.0881071	15.1283	0.999909
24.7849	0.00240235	25.1618	0.00209518	23.5442	0.0879562	15.1441	0.999907
24.8017	0.00232746	25.1954	0.00206314	23.5758	0.0868067	15.1599	0.999906
24.8354	0.00219446	25.2291	0.00203914	23.5916	0.0855226	15.1757	0.999904
24.8691	0.00205216	25.2459	0.00203239	23.6074	0.0839287	15.1915	0.999903
24.8859	0.00196178	25.2796	0.00203745	23.6232	0.0820527	15.2073	0.999901
24.9196	0.001863	25.2964	0.00205403	23.6389	0.0799199	15.2231	0.999899
24.9532	0.00182897	25.3301	0.00213155	23.6547	0.0775756	15.2389	0.999898
24.9701	0.00180068	25.3638	0.00229797	23.6705	0.0750533	15.2547	0.999896
25.0037	0.00173931	25.3806	0.00242835	23.6863	0.0724002	15.2705	0.999894
25.0206	0.00171221	25.4143	0.00281598	23.7021	0.0696515	15.2862	0.999892
25.0542	0.00174731	25.4479	0.00341867	23.7179	0.0668262	15.302	0.999891
25.0879	0.00190076	25.4648	0.00381744	23.7337	0.0639962	15.3178	0.999889
25.1047	0.00197212	25.4984	0.00483904	23.7495	0.0611799	15.3336	0.999887
25.1384	0.00208758	25.5153	0.00547049	23.7653	0.0584226	15.3494	0.999885
25.1721	0.00216553	25.5489	0.00698392	23.781	0.055774	15.3652	0.999883
25.1889	0.00218619	25.5826	0.00881856	23.7968	0.0532585	15.381	0.999881
25.2226	0.00226739	25.5995	0.00984237	23.8126	0.0509594	15.3968	0.999879
25.2563	0.00240412	25.6331	0.0120532	23.8442	0.0471968	15.4126	0.999877
25.2731	0.0024813	25.65	0.0132133	23.8758	0.0450042	15.4284	0.999875
25.3068	0.00261035	25.6668	0.0143888	23.8916	0.0447011	15.4441	0.999873
25.3236	0.0026566	25.6836	0.0155622	23.9232	0.0461597	15.4599	0.999871
25.3573	0.00269745	25.7173	0.0178296	23.9547	0.0511419	15.4757	0.999869
25.3909	0.00263758	25.751	0.0198715	23.9705	0.0552766	15.4915	0.999867
25.4078	0.00264316	25.7678	0.0207681	23.9863	0.0607065	15.5073	0.999865
25.4414	0.00265782	25.8015	0.0222535	24.0021	0.0675845	15.5231	0.999863
25.4751	0.00265311	25.8183	0.0228256	24.0179	0.0760301	15.5389	0.999861
25.4919	0.00263566	25.8351	0.0232763	24.0337	0.0861859	15.5547	0.999859
25.5256	0.00254384	25.852	0.0236022	24.0495	0.0982176	15.5705	0.999856
25.5593	0.00242587	25.8856	0.0238764	24.0653	0.112243	15.5862	0.999854
25.5761	0.00238699	25.9025	0.0238295	24.0811	0.128351	15.602	0.999851
25.6098	0.00231529	25.9361	0.0233966	24.0968	0.146499	15.6178	0.999848
25.6266	0.00228244	25.953	0.0230272	24.1126	0.166843	15.6336	0.999845
25.6603	0.00228317	25.9698	0.0225691	24.1284	0.189606	15.6494	0.999841
25.6939	0.00229412	25.9866	0.0220329	24.1442	0.214631	15.6652	0.999837
25.7108	0.0022884	26.0203	0.0207692	24.16	0.241785	15.681	0.999833
25.7445	0.00225888	26.0371	0.0200633	24.1758	0.271052	15.6968	0.999828
25.7781	0.00220087	26.054	0.0193216	24.1916	0.302288	15.7126	0.999823
25.795	0.00216582	26.0708	0.0185539	24.2074	0.335154	15.7284	0.999817
25.8286	0.00212721	26.1045	0.0169749	24.2232	0.369445	15.7441	0.99981
25.8455	0.00211226	26.1213	0.0161788	24.2389	0.404854	15.7599	0.999802
25.8791	0.00209133	26.155	0.0146035	24.2547	0.441127	15.7757	0.999793
25.9128	0.00206378	26.1887	0.013082	24.2705	0.477729	15.7915	0.999783
25.9296	0.00204253	26.2055	0.0123502	24.2863	0.514164	15.8073	0.999772
25.9633	0.00198447	26.2223	0.0116414	24.3021	0.550175	15.8231	0.999759
25.997	0.00202788	26.2392	0.0109575	24.3179	0.585302	15.8389	0.999745
26.0138	0.00203889	26.2728	0.00966979	24.3337	0.619153	15.8547	0.999728
26.0475	0.00201433	26.2897	0.00906802	24.3495	0.651408	15.8705	0.999709
26.0811	0.00202412	26.3233	0.00795168	24.3653	0.681497	15.8862	0.999688
26.098	0.00204462	26.357	0.00695304	24.3811	0.709115	15.902	0.999664
26.1316	0.00207398	26.3738	0.00649763	24.3968	0.733883	15.9178	0.999637
26.1485	0.00206801	26.4075	0.00567245	24.4126	0.755477	15.9336	0.999607
26.1822	0.0019832	26.4243	0.00530129	24.4284	0.773633	15.9494	0.999573
26.2158	0.00193516	26.458	0.00463695	24.4442	0.788088	15.9652	0.999536
26.2327	0.0019133	26.4917	0.00406751	24.46	0.798794	15.981	0.999494
26.2663	0.00185735	26.5085	0.00381431	24.4758	0.805711	15.9968	0.999447
26.3	0.00183686	26.5254	0.00357984	24.5074	0.805482	16.0126	0.999396
26.3168	0.00186106	26.5422	0.00336249	24.5232	0.804005	16.0284	0.999339
26.3505	0.00190675	26.5759	0.00297338	24.539	0.796419	16.0441	0.999276
26.3842	0.00192016	26.5927	0.00279906	24.5547	0.785667	16.0599	0.999208
26.401	0.00189827	26.6264	0.00248548	24.5705	0.772076	16.0757	0.999133
26.4347	0.00189133	26.66	0.00221372	24.5863	0.755911	16.0915	0.999052
26.4515	0.0018946	26.6769	0.00209243	24.6021	0.737522	16.1073	0.998964
26.4852	0.00186088	26.7105	0.00187775	24.6179	0.717451	16.1231	0.998868
26.5188	0.00176441	26.7274	0.00178382	24.6337	0.695937	16.1389	0.998765
26.5357	0.00178397	26.761	0.00162116	24.6495	0.673504	16.1547	0.998653
26.5693	0.001843	26.7947	0.0014898	24.6653	0.650673	16.1705	0.998532
26.603	0.00189735	26.8115	0.00143483	24.6811	0.627739	16.1863	0.998404
26.6198	0.00190778	26.8452	0.00134336	24.6968	0.605191	16.202	0.998266
26.6535	0.00188967	26.8789	0.00127132	24.7126	0.583483	16.2178	0.998119
26.6872	0.00184464	26.8957	0.00124057	24.7284	0.56298	16.2336	0.997962
26.704	0.00183332	26.9294	0.00118596	24.7442	0.543973	16.2494	0.997796
26.7377	0.00183657	26.9631	0.00113667	24.76	0.52675	16.2652	0.997622
26.7545	0.00183901	26.9799	0.00111296	24.7758	0.511727	16.281	0.997439
26.7882	0.00183665	27.0136	0.00106682	24.7916	0.499151	16.2968	0.997247
26.8219	0.00181165	27.0304	0.00104476	24.8074	0.48919	16.3126	0.997048
26.8387	0.00179987	27.0641	0.00100437	24.8232	0.481991	16.3284	0.996842
26.8724	0.00176105	27.0977	0.000971156	24.839	0.477646	16.3441	0.99663
26.906	0.00169986	27.1146	0.000957871	24.8547	0.476205	16.3599	0.996414
26.9229	0.00169889	27.1482	0.000938607	24.8863	0.481851	16.3757	0.996195
26.9565	0.00169736	27.1819	0.000928442	24.9021	0.488702	16.3915	0.995974
26.9902	0.00168423	27.1987	0.000925937	24.9179	0.497927	16.4073	0.995751
27.007	0.00167878	27.2324	0.000923632	24.9337	0.509263	16.4231	0.99553
27.0407	0.00172395	27.2492	0.00092288	24.9495	0.522392	16.4389	0.99531
27.0575	0.00176138	27.2829	0.000920083	24.9653	0.536883	16.4547	0.995095
27.0912	0.00181077	27.3166	0.000913297	24.9811	0.552435	16.4705	0.994885
27.1249	0.00180459	27.3334	0.000907893	24.9968	0.568462	16.4863	0.994682
27.1417	0.0017787	27.3671	0.000893177	25.0126	0.584602	16.502	0.994488
27.1754	0.00171547	27.4007	0.00087464	25.0284	0.600575	16.5178	0.994304
27.2091	0.00167651	27.4176	0.000864634	25.0442	0.615827	16.5336	0.994131
27.2259	0.00167444	27.4513	0.000844589	25.06	0.630007	16.5494	0.993971
27.2596	0.00165668	27.4849	0.000826077	25.0758	0.642718	16.5652	0.993824
27.2932	0.00161675	27.5018	0.000817716	25.0916	0.653642	16.581	0.993691
27.3101	0.00158791	27.5354	0.000802434	25.1074	0.662526	16.5968	0.993573
27.3437	0.00155029	27.5523	0.000795025	25.1232	0.669144	16.6126	0.993469
27.3606	0.00155201	27.5859	0.000779053	25.139	0.673356	16.6284	0.993381
27.3942	0.00157068	27.6196	0.000759668	25.1705	0.672262	16.6442	0.993307
27.4279	0.00157244	27.6364	0.000748195	25.1863	0.670763	16.6599	0.993248
27.4447	0.00156151	27.6701	0.000721187	25.2021	0.664879	16.6757	0.993204
27.4784	0.00156515	27.7038	0.000689287	25.2179	0.656611	16.6915	0.993175
27.5121	0.00156798	27.7206	0.000672248	25.2337	0.646094	16.7073	0.99316
27.5289	0.00156666	27.7543	0.000638391	25.2495	0.633533	16.7231	0.993158
27.5626	0.00159516	27.7879	0.00060806	25.2653	0.61908	16.7389	0.993169
27.5794	0.00160946	27.8048	0.000595245	25.2811	0.60298	16.7547	0.993192
27.6131	0.00161988	27.8384	0.000575834	25.2969	0.585515	16.7705	0.993227
27.6468	0.00164854	27.8553	0.00056954	25.3126	0.5669	16.7863	0.993273
27.6636	0.00166487	27.889	0.000563157	25.3284	0.547324	16.802	0.99333
27.6973	0.0016688	27.9226	0.00056205	25.3442	0.5269	16.8178	0.993396
27.7309	0.00161632	27.9395	0.000562063	25.36	0.505958	16.8336	0.99347
27.7478	0.00158615	27.9731	0.000560739	25.3758	0.48473	16.8494	0.993553
27.7814	0.00155964	28.0068	0.000555229	25.3916	0.463326	16.8652	0.993643
27.8151	0.00160178	28.0236	0.000550351	25.4074	0.441919	16.881	0.993739
27.8319	0.00159864	28.0573	0.000536368	25.4232	0.420649	16.8968	0.993841
27.8656	0.00156942	28.091	0.000518423	25.439	0.399752	16.9126	0.993949
27.8824	0.00156632	28.1078	0.000508931	25.4547	0.379477	16.9284	0.994061
27.9161	0.00155737	28.1415	0.000490994	25.4705	0.359788	16.9442	0.994177
27.9498	0.00151233	28.1583	0.000483295	25.4863	0.340812	16.9599	0.994296
27.9666	0.00149343	28.192	0.000471856	25.5021	0.322589	16.9757	0.994418
28.0003	0.00153728	28.2256	0.000466219	25.5179	0.305161	16.9915	0.994542
28.034	0.00158882	28.2425	0.000465135	25.5337	0.28871	17.0073	0.994667
28.0508	0.00159976	28.2761	0.000464405	25.5495	0.273169	17.0231	0.994794
28.0845	0.0015693	28.3098	0.000462587	25.5653	0.258572	17.0389	0.994922
28.1181	0.00153307	28.3266	0.000460266	25.5811	0.245022	17.0547	0.99505
28.135	0.00152934	28.3603	0.000451293	25.5969	0.232405	17.0705	0.995177
28.1686	0.00153208	28.394	0.000435966	25.6126	0.22074	17.0863	0.995304
28.1855	0.0015222	28.4108	0.000426333	25.6284	0.209986	17.102	0.99543
28.2191	0.00149501	28.4445	0.000405046	25.6442	0.200075	17.1178	0.995555
28.2528	0.00153967	28.4613	0.000394254	25.66	0.190983	17.1336	0.995678
28.2696	0.0015661	28.495	0.000374327	25.6758	0.182663	17.1494	0.9958
28.3033	0.00158708	28.5287	0.000358815	25.6916	0.175058	17.1652	0.99592
28.337	0.00157867	28.5455	0.000353362	25.7074	0.168085	17.181	0.996037
28.3538	0.00155118	28.5792	0.000347424	25.7232	0.161656	17.1968	0.996153
28.3875	0.00150703	28.6128	0.000346662	25.739	0.155731	17.2126	0.996266
28.4211	0.00146945	28.6297	0.000347193	25.7547	0.150235	17.2284	0.996377
28.438	0.00146379	28.6633	0.000347785	25.7705	0.145174	17.2442	0.996485
28.4717	0.00149593	28.6802	0.000347065	25.7863	0.14048	17.2599	0.996591
28.4885	0.0015692	28.7138	0.000342093	25.8021	0.135969	17.2757	0.996695
28.5222	0.00165161	28.7475	0.000331332	25.8179	0.131612	17.2915	0.996796
28.5558	0.00158947	28.7643	0.000323757	25.8337	0.127386	17.3073	0.996894
28.5727	0.00158999	28.798	0.000304914	25.8495	0.123261	17.3231	0.996989
28.6063	0.00159516	28.8317	0.000282798	25.8653	0.119255	17.3389	0.997082
28.64	0.00158094	28.8485	0.000271519	25.8811	0.115328	17.3547	0.997173
28.6568	0.00156424	28.8822	0.00025126	25.8969	0.111448	17.3705	0.99726
28.6905	0.00150633	28.9159	0.000236746	25.9126	0.107595	17.3863	0.997344
28.7242	0.00147257	28.9327	0.000231885	25.9284	0.103773	17.4021	0.997426
28.741	0.00145337	28.9664	0.000225904	25.9442	0.0999729	17.4178	0.997505
28.7747	0.00137979	28.9832	0.000224112	25.96	0.0961974	17.4336	0.99758
28.7915	0.0013689	29.0169	0.000221214	25.9758	0.0924543	17.4494	0.997653
28.8252	0.00134336	29.0505	0.000217322	25.9916	0.0887397	17.4652	0.997723
28.8588	0.00131201	29.0674	0.000214452	26.0074	0.0850686	17.481	0.997791
28.8757	0.00132094	29.101	0.000206367	26.0232	0.0814424	17.4968	0.997856
28.9093	0.0013421	29.1347	0.000195707	26.039	0.077867	17.5126	0.997918
28.943	0.00134912	29.1515	0.000189963	26.0548	0.0743689	17.5284	0.997978
28.9599	0.00133828	29.1852	0.000179096	26.0705	0.070935	17.5442	0.998034
28.9935	0.00131222	29.2189	0.000170816	26.0863	0.0675898	17.5599	0.998089
29.0272	0.00133545	29.2357	0.000168164	26.1021	0.0643374	17.5757	0.99814
29.044	0.0013483	29.2694	0.000166311	26.1179	0.0611741	17.5915	0.99819
29.0777	0.00137164	29.2862	0.000166994	26.1337	0.0581211	17.6073	0.998236
29.0945	0.00137232	29.3199	0.000170516	26.1495	0.0551685	17.6231	0.998281
29.1282	0.00137195	29.3536	0.000175007	26.1653	0.0523353	17.6389	0.998322
29.1619	0.00138978	29.3704	0.000176983	26.1811	0.0496176	17.6547	0.998362
29.1787	0.00141243	29.4041	0.000179474	26.1969	0.0470036	17.6705	0.998399
29.2124	0.00142387	29.4377	0.000179379	26.2126	0.0445186	17.6863	0.998435
29.246	0.00138996	29.4546	0.000178513	26.2284	0.0421422	17.7021	0.998468
29.2629	0.00139497	29.4882	0.000176866	26.2442	0.0398773	17.7178	0.998499
29.2965	0.00145462	29.5219	0.00017902	26.26	0.0377329	17.7336	0.998528
29.3134	0.00144778	29.5387	0.000182753	26.2758	0.035697	17.7494	0.998556
29.347	0.00137566	29.5724	0.000196462	26.2916	0.0337733	17.7652	0.998581
29.3807	0.00134615	29.5892	0.00020635	26.3232	0.0302344	17.781	0.998605
29.3976	0.0013339	29.6229	0.000231405	26.339	0.0286191	17.7968	0.998628
29.4312	0.00131095	29.6566	0.000261419	26.3548	0.0270955	17.8126	0.998648
29.4649	0.00129167	29.6734	0.000277137	26.3705	0.0256656	17.8284	0.998668
29.4817	0.0012858	29.7071	0.000307481	26.4021	0.0231151	17.8442	0.998686
29.5154	0.00126617	29.7408	0.000333675	26.4337	0.0208268	17.8599	0.998703
29.5491	0.00122149	29.7576	0.000344494	26.4495	0.0197861	17.8757	0.998718
29.5659	0.00120783	29.7913	0.00036082	26.4653	0.0188162	17.8915	0.998733
29.5996	0.00118406	29.8249	0.00037028	26.4811	0.017904	17.9073	0.998747
29.6164	0.00117909	29.8418	0.000373001	26.4969	0.017052	17.9231	0.998759
29.6501	0.00117832	29.8754	0.000376399	26.5127	0.0162552	17.9389	0.998771
29.6837	0.00120196	29.8923	0.000377973	26.5442	0.0148145	17.9547	0.998783
29.7006	0.00122111	29.9259	0.000382992	26.5758	0.0135454	17.9705	0.998793
29.7342	0.00125134	29.9596	0.000392404	26.5916	0.0129826	17.9863	0.998803
29.7679	0.00124617	29.9764	0.000398891	26.6232	0.0119558	18.0021	0.998813
29.7847	0.0012106	30.0101	0.000414112	26.6548	0.0110577	18.0178	0.998822
29.8184	0.00118536	30.0438	0.000429474	26.6863	0.0102706	18.0336	0.998831
29.8521	0.00117764	30.0606	0.000436245	26.7021	0.00991861	18.0494	0.99884
29.8689	0.00117032	30.0943	0.000446728	26.7337	0.0092752	18.0652	0.998848
29.9026	0.00112994	30.1279	0.000452206	26.7653	0.00870417	18.081	0.998857
29.9194	0.00111507	30.1448	0.00045299	26.7969	0.00821486	18.0968	0.998865
29.9531	0.00116477	30.1784	0.000451547	26.8127	0.00798655	18.1126	0.998873
29.9868	0.00124309	30.1953	0.00045008	26.8442	0.0075777	18.1284	0.998882
30.0036	0.00127173	30.229	0.000448202	26.8758	0.00719922	18.1442	0.998891
30.0373	0.00129554	30.2626	0.000451556	26.8916	0.00702636	18.16	0.998899
30.0709	0.00121404	30.2795	0.000456788	26.9232	0.00672536	18.1757	0.998908
30.0878	0.00118752	30.3131	0.000479311	26.9548	0.00645211	18.1915	0.998918
30.1214	0.00115818	30.3468	0.000535371	26.9863	0.00619776	18.2073	0.998927
30.1551	0.00120825	30.3636	0.000593596	27.0021	0.00607994	18.2231	0.998938
30.1719	0.0012331	30.3973	0.000882461	27.0337	0.00585763	18.2389	0.998948
30.2056	0.00125618	30.4141	0.00122462	27.0653	0.00565547	18.2547	0.998959
30.2224	0.00123811	30.4478	0.0029751	27.0969	0.00546436	18.2705	0.99897
30.2561	0.00115433	30.4646	0.0049474	27.1127	0.00538401	18.2863	0.998982
30.2898	0.00110406	30.4815	0.0082982	27.1442	0.00520867	18.3021	0.998994
30.3066	0.00109041	30.4983	0.0137883	27.1758	0.00504319	18.3178	0.999006
30.3403	0.00111443	30.5151	0.0224313	27.2074	0.00490128	18.3336	0.999019
30.374	0.00114492	30.532	0.0354663	27.2232	0.00483719	18.3494	0.999032
30.3908	0.00113869	30.5488	0.0542588	27.2548	0.00470211	18.3652	0.999046
30.4245	0.00115572	30.5656	0.0801177	27.2863	0.00456912	18.381	0.99906
30.4581	0.00125849	30.5825	0.11405	27.3179	0.00444339	18.3968	0.999075
30.475	0.00129515	30.5993	0.156495	27.3337	0.00438372	18.4126	0.99909
30.5086	0.00131518	30.6161	0.207107	27.3653	0.00427017	18.4284	0.999105
30.5255	0.0012834	30.633	0.264654	27.3969	0.00415178	18.4442	0.999121
30.5591	0.0011614	30.6498	0.327099	27.4284	0.00405029	18.46	0.999137
30.5928	0.00108797	30.6667	0.391867	27.4442	0.00399719	18.4757	0.999154
30.6096	0.00106876	30.6835	0.456273	27.4758	0.00390099	18.4915	0.99917
30.6433	0.000989503	30.7003	0.517972	27.5074	0.00380875	18.5073	0.999187
30.677	0.000863089	30.7172	0.57528	27.5232	0.00375275	18.5231	0.999204
30.6938	0.000807176	30.734	0.627287	27.539	0.00370681	18.5389	0.999221
30.7275	0.000782993	30.7508	0.673748	27.5548	0.00366231	18.5547	0.999239
30.7443	0.00078415	30.7677	0.714867	27.5863	0.00357166	18.5705	0.999256
30.778	0.000815175	30.7845	0.751082	27.6179	0.00348652	18.5863	0.999273
30.8117	0.000965721	30.8013	0.782909	27.6495	0.00340536	18.6021	0.999291
30.8285	0.00103664	30.8182	0.810856	27.6653	0.00337344	18.6179	0.999308
30.8622	0.00113665	30.835	0.835389	27.6969	0.00330631	18.6336	0.999325
30.8958	0.00125069	30.8518	0.856923	27.7284	0.00323921	18.6494	0.999342
30.9127	0.00130874	30.8687	0.875825	27.76	0.00317681	18.6652	0.99936
30.9463	0.00139751	30.8855	0.892415	27.7758	0.00315075	18.681	0.999376
30.98	0.00146815	30.9023	0.906978	27.8074	0.00308652	18.6968	0.999393
30.9968	0.00149173	30.9192	0.919759	27.839	0.00302566	18.7126	0.99941
31.0305	0.00153357	30.936	0.930979	27.8548	0.00299802	18.7284	0.999426
31.0473	0.00156451	30.9528	0.940827	27.8863	0.00295001	18.7442	0.999442
31.081	0.00165024	30.9697	0.949473	27.9179	0.00289096	18.76	0.999458
31.1147	0.00170111	30.9865	0.957062	27.9495	0.0028402	18.7757	0.999473
31.1315	0.00171422	31.0033	0.963725	27.9653	0.00281344	18.7915	0.999488
31.1652	0.00176681	31.0202	0.969574	27.9969	0.00277019	18.8073	0.999503
31.1988	0.00180409	31.037	0.974711	28.0285	0.00271998	18.8231	0.999518
31.2157	0.00180336	31.0538	0.97922	28.06	0.00267918	18.8389	0.999532
31.2494	0.00177963	31.0707	0.98318	28.0758	0.00265643	18.8547	0.999546
31.283	0.00174927	31.0875	0.986656	28.1074	0.00261698	18.8705	0.999559
31.2999	0.00173468	31.1044	0.989706	28.139	0.00257204	18.8863	0.999572
31.3335	0.001692	31.1212	0.992376	28.1706	0.00253053	18.9021	0.999585
31.3504	0.00166113	31.138	0.994698	28.1863	0.00251418	18.9179	0.999598
31.384	0.00160487	31.1549	0.99668	28.2179	0.00247551	18.9336	0.99961
31.4177	0.00155881	31.1717	0.99829	28.2495	0.00243581	18.9494	0.999621
31.4345	0.00155217	31.1885	0.999443	28.2811	0.00240304	18.9652	0.999632
31.4682	0.00162479	31.2222	0.999778	28.2969	0.00238334	18.981	0.999643
31.5019	0.00164321	31.239	0.99859	28.3285	0.00235039	18.9968	0.999654
31.5187	0.00161405	31.2559	0.996284	28.36	0.00231655	19.0126	0.999664
31.5524	0.0015515	31.2727	0.992778	28.3916	0.00228398	19.0284	0.999674
31.586	0.00148203	31.2895	0.988063	28.4074	0.00226739	19.0442	0.999683
31.6029	0.00143856	31.3064	0.982193	28.439	0.00224093	19.06	0.999692
31.6365	0.00139048	31.3232	0.975258	28.4706	0.00220639	19.0757	0.999701
31.6534	0.00138025	31.34	0.967361	28.5021	0.00217778	19.0915	0.99971
31.6871	0.00137794	31.3569	0.958606	28.5179	0.00216274	19.1073	0.999718
31.7207	0.00139633	31.3737	0.949089	28.5495	0.00214347	19.1231	0.999725
31.7376	0.0014049	31.3905	0.938896	28.5811	0.00212171	19.1389	0.999733
31.7712	0.0014102	31.4074	0.928102	28.6127	0.00209803	19.1547	0.99974
31.8049	0.00136774	31.4242	0.916774	28.6285	0.00208916	19.1705	0.999747
31.8217	0.00137586	31.441	0.904972	28.66	0.00205901	19.1863	0.999753
31.8554	0.00137575	31.4579	0.89275	28.6916	0.00202973	19.2021	0.999759
31.8891	0.0013514	31.4747	0.880152	28.7232	0.00200656	19.2179	0.999765
31.9059	0.00133484	31.4915	0.867223	28.739	0.00198969	19.2336	0.999771
31.9396	0.00131433	31.5084	0.853998	28.7706	0.00196304	19.2494	0.999776
31.9564	0.00132821	31.5252	0.840513	28.8021	0.00193876	19.2652	0.999781
31.9901	0.00135765	31.542	0.826796	28.8179	0.00192894	19.281	0.999786
32.0237	0.00135875	31.5589	0.812875	28.8495	0.00190609	19.2968	0.999791
32.0406	0.00131565	31.5757	0.798775	28.8811	0.00188428	19.3126	0.999795
32.0742	0.0012316	31.5926	0.784517	28.9127	0.00186618	19.3284	0.999799
32.1079	0.00118875	31.6094	0.770124	28.9285	0.00186023	19.3442	0.999803
32.1247	0.00120882	31.6262	0.755617	28.96	0.00184567	19.36	0.999807
32.1584	0.00122802	31.6431	0.741013	28.9916	0.00182926	19.3758	0.999811
32.1921	0.0012544	31.6599	0.726334	29.0232	0.00182025	19.3915	0.999814
32.2089	0.00127896	31.6767	0.711597	29.039	0.00180817	19.4073	0.999817
32.2426	0.00126254	31.6936	0.696821	29.0706	0.0017925	19.4231	0.99982
32.2594	0.0012018	31.7104	0.682025	29.1021	0.00177186	19.4389	0.999823
32.2931	0.00112887	31.7272	0.667222	29.1337	0.00175671	19.4547	0.999826
32.3268	0.00107508	31.7441	0.652426	29.1495	0.00175335	19.4705	0.999829
32.3436	0.00106383	31.7609	0.63765	29.1811	0.00174006	19.4863	0.999831
32.3773	0.00104885	31.7777	0.622908	29.2127	0.00172415	19.5021	0.999834
32.4109	0.00102714	31.7946	0.60821	29.2443	0.00171115	19.5179	0.999836
32.4278	0.00101647	31.8114	0.59357	29.26	0.00170508	19.5336	0.999838
32.4446	0.00100603	31.8282	0.578998	29.2916	0.00168913	19.5494	0.999841
32.4614	0.000992626	31.8451	0.564506	29.3232	0.00167484	19.5652	0.999843
32.4783	0.000976618	31.8619	0.550106	29.3548	0.00166985	19.581	0.999845
32.5119	0.00094255	31.8787	0.535807	29.3706	0.00165108	19.5968	0.999847
32.5456	0.00100209	31.8956	0.52162	29.4021	0.00163905	19.6126	0.999849
32.5624	0.0010184	31.9124	0.507555	29.4337	0.00162306	19.6284	0.999851
32.5961	0.00101466	31.9292	0.493623	29.4653	0.00160613	19.6442	0.999852
32.6298	0.00103508	31.9461	0.479834	29.4811	0.00159223	19.66	0.999854
32.6466	0.0010357	31.9629	0.466196	29.5127	0.00158423	19.6758	0.999856
32.6803	0.000995865	31.9797	0.45272	29.5443	0.00156575	19.6915	0.999857
32.714	0.000946715	31.9966	0.439415	29.5758	0.00155484	19.7073	0.999859
32.7308	0.000919346	32.0134	0.426289	29.5916	0.00154877	19.7231	0.99986
32.7645	0.000913513	32.0303	0.413351	29.6232	0.00152886	19.7389	0.999862
32.7813	0.00091734	32.0471	0.400609	29.6548	0.00151386	19.7547	0.999863
32.815	0.000917129	32.0639	0.388068	29.6864	0.00149272	19.7705	0.999864
32.8486	0.000892132	32.0808	0.375737	29.7021	0.00148376	19.7863	0.999865
32.8655	0.000867783	32.0976	0.36362	29.7337	0.00147663	19.8021	0.999866
32.8991	0.000834374	32.1144	0.351724	29.7653	0.00146972	19.8179	0.999867
32.9328	0.000845708	32.1313	0.340052	29.7811	0.00145933	19.8336	0.999868
32.9496	0.000856083	32.1481	0.328609	29.8127	0.00143543	19.8494	0.999869
32.9833	0.000886687	32.1649	0.317398	29.8443	0.00143032	19.8652	0.999869
33.017	0.000913163	32.1818	0.306424	29.8758	0.00142083	19.881	0.99987
33.0338	0.000910293	32.1986	0.295687	29.8916	0.00141486	19.8968	0.99987
33.0675	0.000839093	32.2154	0.285192	29.9232	0.00139358	19.9126	0.99987
33.0843	0.000813918	32.2323	0.274941	29.9548	0.00138447	19.9284	0.99987
33.118	0.000792002	32.2491	0.264935	29.9864	0.0013728	19.9442	0.999869
33.1517	0.000755527	32.2659	0.255176	30.0022	0.00136249	19.96	0.999869
33.1685	0.000743154	32.2828	0.245666	30.0337	0.00134826	19.9758	0.999868
33.2022	0.00071181	32.2996	0.236405	30.0653	0.00133739	19.9915	0.999867
33.2358	0.000718107	32.3164	0.227394	30.0969	0.00130691	20.0073	0.999866
33.2527	0.000746052	32.3333	0.218632	30.1127	0.00130119	20.0231	0.999865
33.2863	0.000789548	32.3501	0.21012	30.1443	0.00127283	20.0389	0.999864
33.32	0.000770086	32.3669	0.201857	30.1758	0.00125907	20.0547	0.999862
33.3368	0.000746481	32.3838	0.193841	30.2074	0.00124144	20.0705	0.99986
33.3705	0.000721499	32.4006	0.186071	30.2232	0.00123085	20.0863	0.999859
33.3873	0.000710358	32.4174	0.178544	30.2548	0.0012096	20.1021	0.999857
33.421	0.000693911	32.4343	0.171259	30.2864	0.00118398	20.1179	0.999854
33.4547	0.000743472	32.4511	0.164212	30.3179	0.00116575	20.1337	0.999852
33.4715	0.000749801	32.4679	0.1574	30.3337	0.00115172	20.1494	0.99985
33.5052	0.000704911	32.4848	0.150819	30.3653	0.00113991	20.1652	0.999848
33.5389	0.000652521	32.5016	0.144466	30.3969	0.00113093	20.181	0.999845
33.5557	0.000623519	32.5185	0.138336	30.4285	0.0011504	20.1968	0.999843
33.5894	0.000584854	32.5353	0.132424	30.4443	0.00119061	20.2126	0.999841
33.623	0.00057191	32.5521	0.126726	30.4758	0.00144734	20.2284	0.999839
33.6399	0.000578377	32.569	0.121237	30.5074	0.00231765	20.2442	0.999837
33.6735	0.000598845	32.5858	0.115953	30.539	0.0049165	20.26	0.999835
33.6904	0.00062803	32.6026	0.110868	30.5548	0.00755562	20.2758	0.999834
33.724	0.000669872	32.6195	0.105978	30.5706	0.0116683	20.2915	0.999833
33.7577	0.000758529	32.6363	0.101278	30.5864	0.0178474	20.3073	0.999832
33.7745	0.000797679	32.6531	0.0967641	30.6022	0.026791	20.3231	0.999831
33.8082	0.000815255	32.67	0.0924309	30.6179	0.0392553	20.3389	0.99983
33.8419	0.000769081	32.6868	0.0882741	30.6337	0.0559475	20.3547	0.99983
33.8587	0.000728172	32.7036	0.0842891	30.6495	0.0774584	20.3705	0.999829
33.8924	0.000670666	32.7205	0.0804711	30.6653	0.10404	20.3863	0.99983
33.926	0.000647752	32.7373	0.0768154	30.6811	0.135727	20.4021	0.99983
33.9429	0.000648238	32.7541	0.0733171	30.6969	0.172221	20.4179	0.999831
33.9766	0.000661207	32.771	0.0699713	30.7127	0.21288	20.4337	0.999831
33.9934	0.000688865	32.7878	0.0667729	30.7285	0.256791	20.4494	0.999833
34.0271	0.000734918	32.8046	0.0637167	30.7443	0.302677	20.4652	0.999834
34.0607	0.000712453	32.8215	0.0607974	30.7601	0.349126	20.481	0.999835
34.0776	0.000690266	32.8383	0.0580096	30.7758	0.394919	20.4968	0.999837
34.1112	0.000662742	32.8551	0.055348	30.7916	0.438893	20.5126	0.999839
34.1449	0.000630945	32.872	0.0528074	30.8074	0.480076	20.5284	0.999841
34.1617	0.000618224	32.8888	0.0503828	30.8232	0.517632	20.5442	0.999843
34.1954	0.000602205	32.9056	0.0480694	30.839	0.551225	20.56	0.999846
34.2122	0.000604888	32.9225	0.0458625	30.8548	0.5807	20.5758	0.999848
34.2459	0.000613057	32.9393	0.0437573	30.8706	0.606017	20.5916	0.999851
34.2796	0.000655013	32.9562	0.0417497	30.8864	0.627323	20.6073	0.999853
34.2964	0.000689022	32.973	0.0398356	30.9022	0.64482	20.6231	0.999856
34.3301	0.000747143	32.9898	0.0380113	30.9179	0.658743	20.6389	0.999858
34.3637	0.000783343	33.0067	0.0362733	30.9337	0.669435	20.6547	0.999861
34.3806	0.000779874	33.0403	0.0330435	30.9495	0.67721	20.6705	0.999864
34.4142	0.000739061	33.0572	0.0315453	30.9653	0.682395	20.6863	0.999867
34.4479	0.000649591	33.0908	0.0287671	30.9969	0.684521	20.7021	0.999869
34.4648	0.000650492	33.1245	0.0262601	31.0285	0.682748	20.7179	0.999872
34.4984	0.000663018	33.1413	0.0251008	31.0443	0.678905	20.7337	0.999874
34.5153	0.000662112	33.175	0.0229555	31.0601	0.673861	20.7494	0.999877
34.5489	0.000664743	33.2087	0.0210206	31.0758	0.667775	20.7652	0.999879
34.5826	0.000659027	33.2255	0.0201246	31.0916	0.660784	20.781	0.999882
34.5994	0.00064166	33.2592	0.0184621	31.1074	0.653005	20.7968	0.999884
34.6331	0.000578399	33.2928	0.0169562	31.1232	0.644545	20.8126	0.999887
34.6668	0.000558342	33.3097	0.0162566	31.139	0.635484	20.8284	0.999889
34.6836	0.000559954	33.3433	0.0149554	31.1548	0.62593	20.8442	0.999891
34.7173	0.000563594	33.3602	0.014351	31.1706	0.615956	20.86	0.999893
34.7509	0.000593357	33.3938	0.0132285	31.1864	0.605643	20.8758	0.999896
34.7678	0.000604643	33.4275	0.0122144	31.2022	0.595033	20.8916	0.999898
34.8014	0.000614012	33.4444	0.0117456	31.218	0.584177	20.9073	0.9999
34.8183	0.00061638	33.478	0.0108796	31.2337	0.573251	20.9231	0.999902
34.8519	0.00059709	33.5117	0.0101014	31.2495	0.562212	20.9389	0.999904
34.8856	0.000563586	33.5285	0.00974178	31.2653	0.550945	20.9547	0.999905
34.9025	0.000570405	33.5622	0.00907428	31.2811	0.539594	20.9705	0.999907
34.9361	0.000588619	33.579	0.00876377	31.2969	0.528249	20.9863	0.999909
34.9698	0.000581863	33.6127	0.00818344	31.3127	0.516908	21.0021	0.999911
34.9866	0.000580351	33.6464	0.00765055	31.3285	0.505571	21.0179	0.999912
35.0203	0.000629551	33.6632	0.00739981	31.3443	0.494288	21.0337	0.999914
35.054	0.000635157	33.6969	0.00692729	31.3601	0.483049	21.0494	0.999916
35.0708	0.000598516	33.7305	0.00649232	31.3758	0.471891	21.0652	0.999917
35.1045	0.000538779	33.7474	0.00628887	31.3916	0.460835	21.081	0.999919
35.1213	0.000523966	33.781	0.00590982	31.4074	0.449898	21.0968	0.99992
35.155	0.000497913	33.8147	0.00556663	31.4232	0.439084	21.1126	0.999922
35.1886	0.000491731	33.8315	0.00540743	31.439	0.428205	21.1284	0.999923
35.2055	0.000504563	33.8652	0.00510979	31.4548	0.417458	21.1442	0.999925
35.2391	0.000527934	33.8821	0.00496941	31.4706	0.407036	21.16	0.999926
35.2728	0.00050737	33.9157	0.00470201	31.4864	0.396736	21.1758	0.999927
35.2896	0.000486803	33.9494	0.00445113	31.5022	0.386598	21.1916	0.999928
35.3233	0.000479773	33.9662	0.00433186	31.518	0.376606	21.2073	0.99993
35.357	0.000492084	33.9999	0.00410516	31.5337	0.366761	21.2231	0.999931
35.3738	0.000497696	34.0336	0.00389305	31.5495	0.357111	21.2389	0.999932
35.4075	0.000467401	34.0504	0.00379217	31.5653	0.347616	21.2547	0.999933
35.4243	0.00043914	34.0672	0.00369474	31.5811	0.338276	21.2705	0.999934
35.458	0.000413118	34.0841	0.00360085	31.5969	0.329123	21.2863	0.999935
35.4917	0.000417334	34.1177	0.00342411	31.6127	0.32007	21.3021	0.999937
35.5085	0.00042447	34.1346	0.00334142	31.6285	0.311174	21.3179	0.999938
35.5422	0.000441702	34.1682	0.00318757	31.6443	0.302476	21.3337	0.999939
35.5758	0.000473487	34.1851	0.00311633	31.6601	0.293972	21.3495	0.99994
35.5927	0.000484275	34.2187	0.00298441	31.6758	0.285665	21.3652	0.999941
35.6263	0.000473098	34.2524	0.00286442	31.6916	0.277475	21.381	0.999941
35.6432	0.000463934	34.2692	0.00280786	31.7074	0.269423	21.3968	0.999942
35.6768	0.000482965	34.3029	0.00269952	31.7232	0.261578	21.4126	0.999943
35.7105	0.00049305	34.3366	0.00259531	31.739	0.253918	21.4284	0.999944
35.7273	0.000493746	34.3534	0.00254415	31.7548	0.246439	21.4442	0.999945
35.761	0.000487175	34.3871	0.00244337	31.7706	0.239102	21.46	0.999946
35.7947	0.000489025	34.4208	0.00234543	31.7864	0.231927	21.4758	0.999947
35.8115	0.000498071	34.4376	0.00229805	31.8022	0.224918	21.4916	0.999947
35.8452	0.000504048	34.4713	0.0022075	31.818	0.218053	21.5073	0.999948
35.8789	0.00046127	34.4881	0.00216467	31.8337	0.211356	21.5231	0.999949
35.8957	0.000428925	34.5218	0.00208468	31.8495	0.204809	21.5389	0.999949
35.9294	0.000392991	34.5554	0.00201311	31.8653	0.198404	21.5547	0.99995
35.9462	0.00038358	34.5723	0.00198072	31.8811	0.192156	21.5705	0.999951
35.9799	0.000427924	34.6059	0.00192305	31.8969	0.186038	21.5863	0.999951
36.0135	0.000480044	34.6396	0.0018743	31.9127	0.18008	21.6021	0.999952
36.0304	0.000493679	34.6564	0.00185228	31.9285	0.174282	21.6179	0.999953
36.064	0.000491215	34.6901	0.00180923	31.9443	0.168622	21.6337	0.999953
36.0977	0.000448856	34.7238	0.00176288	31.9601	0.163095	21.6495	0.999954
36.1145	0.000438001	34.7406	0.00173775	31.9759	0.157705	21.6652	0.999954
36.1482	0.000434379	34.7743	0.00168468	31.9916	0.152453	21.681	0.999955
36.1819	0.000423416	34.7911	0.00165765	32.0074	0.147347	21.6968	0.999955
36.1987	0.000411179	34.8248	0.00160508	32.0232	0.142481	21.7126	0.999956
36.2324	0.000397223	34.8585	0.00155728	32.039	0.137744	21.7284	0.999956
36.2492	0.000387893	34.8753	0.00153594	32.0548	0.133027	21.7442	0.999957
36.2829	0.0003719	34.909	0.0014988	32.0706	0.128408	21.76	0.999957
36.3166	0.000408473	34.9426	0.00146755	32.0864	0.123899	21.7758	0.999957
36.3334	0.000428661	34.9595	0.00145307	32.1022	0.119541	21.7916	0.999958
36.3671	0.000436671	34.9931	0.00142416	32.118	0.115319	21.8073	0.999958
36.4007	0.000430402	35.0268	0.00139297	32.1337	0.111216	21.8231	0.999958
36.4176	0.000427899	35.0436	0.00137589	32.1495	0.107232	21.8389	0.999959
36.4512	0.00042329	35.0773	0.00133831	32.1653	0.103359	21.8547	0.999959
36.4849	0.000427687	35.0941	0.00131804	32.1811	0.0996002	21.8705	0.999959
36.5017	0.000423547	35.1278	0.00127617	32.1969	0.0959516	21.8863	0.999959
36.5354	0.000411931	35.1615	0.00123531	32.2127	0.092393	21.9021	0.99996
36.5522	0.000408834	35.1783	0.00121627	32.2285	0.088952	21.9179	0.99996
36.5859	0.000397307	35.212	0.00118257	32.2443	0.0856197	21.9337	0.99996
36.6196	0.000381639	35.2457	0.00115586	32.2601	0.0823871	21.9495	0.99996
36.6364	0.000374239	35.2625	0.00114504	32.2759	0.0792534	21.9652	0.99996
36.6701	0.000379873	35.2962	0.00112699	32.2916	0.0762137	21.981	0.999961
36.7037	0.000363842	35.313	0.00111895	32.3074	0.0732774	21.9968	0.999961
36.7206	0.00032671	35.3467	0.00110269	32.3232	0.0704334	22.0126	0.999961
36.7543	0.000273179	35.3803	0.00108374	32.339	0.0676743	22.0284	0.999961
36.7879	0.00026617	35.3972	0.00107246	32.3548	0.0650136	22.0442	0.999961
36.8048	0.000256834	35.4308	0.00104559	32.3706	0.0624473	22.06	0.999961
36.8384	0.000253607	35.4645	0.00101409	32.3864	0.0599698	22.0758	0.999961
36.8553	0.00027534	35.4813	0.000997598	32.4022	0.0575645	22.0916	0.999961
36.8889	0.000317264	35.515	0.000965516	32.418	0.05524	22.1074	0.999962
36.9226	0.000341349	35.5487	0.000937355	32.4338	0.0530079	22.1231	0.999962
36.9394	0.000371703	35.5655	0.000925551	32.4495	0.0508506	22.1389	0.999962
36.9731	0.000519778	35.5992	0.000907241	32.4653	0.0487761	22.1547	0.999962
37.0068	0.000602453	35.616	0.000900549	32.4811	0.0467716	22.1705	0.999962
37.0236	0.000607489	35.6497	0.000890406	32.4969	0.0448276	22.1863	0.999962
37.0573	0.000547457	35.6833	0.000881534	32.5127	0.0429678	22.2021	0.999963
37.0909	0.000521961	35.7002	0.000876518	32.5285	0.041176	22.2179	0.999963
37.1078	0.000504894	35.7339	0.000863677	32.5443	0.0394462	22.2337	0.999963
37.1414	0.000449781	35.7675	0.000845617	32.5759	0.0361804	22.2495	0.999963
37.1583	0.000453068	35.7844	0.000834515	32.5916	0.0346465	22.2652	0.999963
37.1919	0.000450325	35.818	0.00080937	32.6074	0.0331769	22.281	0.999964
37.2256	0.000408707	35.8517	0.0007832	32.6232	0.0317597	22.2968	0.999964
37.2425	0.000399928	35.8685	0.000770881	32.639	0.0304061	22.3126	0.999964
37.2761	0.000380866	35.9022	0.000749727	32.6548	0.0291007	22.3284	0.999964
37.3098	0.000315827	35.919	0.000741466	32.6706	0.0278461	22.3442	0.999965
37.3266	0.000281125	35.9527	0.000730129	32.6864	0.026648	22.36	0.999965
37.3603	0.000265995	35.9864	0.00072454	32.7022	0.025495	22.3758	0.999965
37.3771	0.00025978	36.0032	0.000722956	32.7338	0.0234007	22.3916	0.999966
37.4108	0.000241588	36.0369	0.000719976	32.7495	0.0224073	22.4074	0.999966
37.4445	0.000251138	36.0705	0.000714676	32.7653	0.0214377	22.4231	0.999966
37.4613	0.000274508	36.0874	0.000710361	32.7811	0.0205079	22.4389	0.999966
37.495	0.000311249	36.121	0.000697434	32.7969	0.0196314	22.4547	0.999967
37.5286	0.000309072	36.1547	0.000679095	32.8127	0.0187831	22.4705	0.999967
37.5455	0.000294744	36.1716	0.000668596	32.8443	0.0171904	22.4863	0.999967
37.5791	0.000258646	36.2052	0.000647049	32.8759	0.0157383	22.5021	0.999968
37.6128	0.000267365	36.2221	0.000636834	32.8916	0.0150559	22.5179	0.999968
37.6296	0.000274774	36.2557	0.000619283	32.9074	0.0144117	22.5337	0.999968
37.6633	0.000313252	36.2894	0.00060718	32.9232	0.0137991	22.5495	0.999968
37.6802	0.000354236	36.3062	0.000603372	32.9548	0.0126538	22.5653	0.999969
37.7138	0.000417152	36.3399	0.00059936	32.9706	0.0121187	22.581	0.999969
37.7475	0.000428953	36.3736	0.000597641	32.9864	0.0116018	22.5968	0.999969
37.7643	0.000412852	36.3904	0.000596571	33.0022	0.0111146	22.6126	0.999969
37.798	0.000380978	36.4241	0.000592039	33.0338	0.0102029	22.6284	0.99997
37.8317	0.00039307	36.4577	0.000582272	33.0653	0.00937675	22.6442	0.99997
37.8485	0.000390977	36.4746	0.000575038	33.0811	0.00899081	22.66	0.99997
37.8822	0.00034467	36.5082	0.000556465	33.0969	0.00862477	22.6758	0.99997
37.9158	0.000293943	36.5251	0.000545797	33.1127	0.0082731	22.6916	0.99997
37.9327	0.000271319	36.5587	0.000523856	33.1443	0.00762479	22.7074	0.999971
37.9663	0.000297233	36.5924	0.000503939	33.1759	0.00702918	22.7231	0.999971
37.9832	0.000314626	36.6092	0.000495687	33.2074	0.00650279	22.7389	0.999971
38.0168	0.00032203	36.6429	0.000483882	33.2232	0.0062519	22.7547	0.999971
38.0505	0.00029965	36.6766	0.000478288	33.2548	0.00577067	22.7705	0.999971
38.0673	0.000298398	36.6934	0.000477117	33.2864	0.00535889	22.7863	0.999971
38.101	0.000289236	36.7271	0.000475766	33.318	0.00497276	22.8021	0.999972
38.1347	0.000274436	36.7608	0.00047299	33.3338	0.00479073	22.8179	0.999972
38.1515	0.000278244	36.7776	0.000470263	33.3653	0.00445342	22.8337	0.999972
38.1852	0.000277409	36.8113	0.000460983	33.3969	0.00414698	22.8495	0.999972
38.2189	0.000274597	36.8281	0.00045421	33.4285	0.00387672	22.8653	0.999972
38.2357	0.000299081	36.8618	0.000436839	33.4443	0.00374472	22.881	0.999972
38.2694	0.000333502	36.8954	0.000416461	33.4759	0.00350353	22.8968	0.999971
38.2862	0.000338572	36.9123	0.000406206	33.5074	0.00328208	22.9126	0.999971
38.3199	0.00033685	36.9459	0.0003878	33.539	0.00308997	22.9284	0.999971
38.3535	0.00031538	36.9796	0.000374689	33.5548	0.00299483	22.9442	0.99997
38.3704	0.00028757	36.9964	0.00037067	33.5864	0.00281679	22.96	0.999969
38.404	0.000242441	37.0301	0.000367363	33.618	0.00265092	22.9758	0.999968
38.4377	0.00020675	37.0469	0.000367428	33.6495	0.00249435	22.9916	0.999967
38.4545	0.00018937	37.0806	0.000368799	33.6653	0.00242698	23.0074	0.999964
38.4882	0.000168059	37.1143	0.000369072	33.6969	0.00231276	23.0231	0.999962
38.5219	0.000163649	37.1311	0.000367903	33.7285	0.00218706	23.0389	0.999959
38.5387	0.000165067	37.1648	0.000361496	33.7443	0.00212585	23.0547	0.999955
38.5724	0.000180518	37.1985	0.000349001	33.7759	0.0020178	23.0705	0.99995
38.5892	0.0001884	37.2153	0.000340891	33.8074	0.00192398	23.0863	0.999944
38.6229	0.000192705	37.249	0.000322987	33.839	0.00183233	23.1021	0.999936
38.6566	0.00016242	37.2826	0.000305831	33.8548	0.00178904	23.1179	0.999928
38.6734	0.000148986	37.2995	0.000298564	33.8864	0.00170812	23.1337	0.999917
38.7071	0.000120718	37.3331	0.000288371	33.918	0.00162851	23.1495	0.999906
38.7407	9.29353e-05	37.35	0.000285818	33.9496	0.00155322	23.1653	0.999892
38.7576	0.000105852	37.3836	0.000285382	33.9653	0.00152348	23.181	0.999877
38.7912	0.000124427	37.4173	0.000288725	33.9969	0.00145219	23.1968	0.999859
38.8249	0.000149357	37.4341	0.000290668	34.0285	0.00138123	23.2126	0.99984
38.8417	0.000165117	37.4678	0.000292949	34.0601	0.00133647	23.2284	0.999819
38.8754	0.00019303	37.5015	0.000290719	34.0759	0.00130402	23.2442	0.999797
38.8922	0.000212434	37.5183	0.000287296	34.1074	0.00125194	23.26	0.999772
38.9259	0.000239506	37.552	0.000275772	34.139	0.00120616	23.2758	0.999746
38.9596	0.000228506	37.5857	0.000259777	34.1706	0.00116432	23.2916	0.999719
38.9764	0.000208854	37.6025	0.000251157	34.1864	0.00114598	23.3074	0.999691
39.0101	0.000194037	37.6362	0.000234941	34.218	0.00110487	23.3232	0.999662
39.0438	0.000200051	37.653	0.000228177	34.2496	0.00107701	23.3389	0.999634
39.0606	0.000190864	37.6867	0.000219109	34.2811	0.00103834	23.3547	0.999605
39.0943	0.000183103	37.7203	0.000217074	34.2969	0.00102659	23.3705	0.999577
39.1111	0.000181049	37.7372	0.000218358	34.3285	0.000995221	23.3863	0.99955
39.1448	0.000159041	37.7708	0.000223243	34.3601	0.000951177	23.4021	0.999524
39.1784	0.000134374	37.8045	0.000227673	34.3917	0.00091484	23.4179	0.9995
39.1953	0.000151607	37.8213	0.000228624	34.4075	0.00090179	23.4337	0.999477
39.2289	0.000207192	37.855	0.000226568	34.439	0.000880236	23.4495	0.999458
39.2626	0.000274008	37.8887	0.000218543	34.4706	0.000850322	23.4653	0.99944
39.2794	0.000298681	37.9055	0.000212543	34.5022	0.000827775	23.481	0.999426
39.3131	0.000322539	37.9392	0.00019818	34.518	0.000816582	23.4968	0.999414
39.3468	0.000365502	37.956	0.000190665	34.5496	0.000792736	23.5126	0.999405
39.3636	0.000362954	37.9897	0.000177049	34.5811	0.000768338	23.5284	0.9994
39.3973	0.000323848	38.0234	0.000167557	34.6127	0.000745102	23.5442	0.999397
39.4141	0.000304357	38.0402	0.000164932	34.6285	0.000731873	23.56	0.999397
39.4478	0.000241485	38.0739	0.000164125	34.6601	0.000713093	23.5758	0.9994
39.4814	0.000180323	38.1075	0.000167816	34.6917	0.000703552	23.5916	0.999406
39.4983	0.000161875	38.1244	0.000170394	34.7075	0.000695675	23.6074	0.999414
39.532	0.000131023	38.158	0.000174877	34.739	0.000673903	23.6232	0.999424
39.5656	0.000137346	38.1917	0.000176071	34.7706	0.000664672	23.6389	0.999437
39.5825	0.000144644	38.2085	0.000174767	34.8022	0.000639581	23.6547	0.999451
39.6161	0.000156012	38.2422	0.000167898	34.818	0.000630365	23.6705	0.999466
39.6498	0.000190593	38.259	0.000162566	34.8496	0.00062956	23.6863	0.999483
39.6666	0.000197249	38.2927	0.000149622	34.8811	0.000615379	23.7021	0.999501
39.7003	0.000174027	38.3264	0.000136292	34.9127	0.000599771	23.7179	0.999519
39.7171	0.000145228	38.3432	0.00013047	34.9285	0.000595046	23.7337	0.999538
39.7508	9.88489e-05	38.3769	0.000122269	34.9601	0.000583173	23.7495	0.999557
39.7845	6.44645e-05	38.4105	0.000120243	34.9917	0.000562888	23.7653	0.999577
39.8013	5.86528e-05	38.4274	0.000121652	35.0232	0.000558645	23.781	0.999595
39.835	5.97978e-05	38.4611	0.000128034	35.039	0.000554581	23.7968	0.999614
39.8686	4.20462e-05	38.4779	0.000132117	35.0706	0.000530621	23.8126	0.999631
39.8855	3.5259e-05	38.5116	0.000139745	35.1022	0.000527885	23.8284	0.999646
		38.5452	0.000144238	35.1338	0.000522257	23.8442	0.999661
		38.5621	0.000144681	35.1496	0.000517914	23.86	0.999673
		38.5957	0.000141524	35.1811	0.000499074	23.8758	0.999682
		38.6294	0.000133599	35.2127	0.00049328	23.8916	0.999688
		38.6462	0.000128241	35.2443	0.000481138	23.9074	0.999691
		38.6799	0.000115225	35.2601	0.000469924	23.9232	0.999689
		38.7136	0.000100138	35.2917	0.00046717	23.9389	0.999682
		38.7304	9.27628e-05	35.3232	0.000454802	23.9547	0.999669
		38.7641	8.09735e-05	35.3548	0.00043286	23.9705	0.99965
		38.7809	7.71975e-05	35.3706	0.000427686	23.9863	0.999623
		38.8146	7.36591e-05	35.4022	0.000421977	24.0021	0.999587
		38.8482	7.34221e-05	35.4338	0.000421269	24.0179	0.999542
		38.8651	7.3681e-05	35.4654	0.00041424	24.0337	0.999486
		38.8987	7.34749e-05	35.4811	0.000411822	24.0495	0.999418
		38.9324	7.08333e-05	35.5127	0.000401705	24.0653	0.999338
		38.9493	6.83363e-05	35.5443	0.000395193	24.0811	0.999245
		38.9829	6.13716e-05	35.5759	0.000379879	24.0968	0.999138
		39.0166	5.30896e-05	35.5917	0.000378502	24.1126	0.999017
		39.0334	4.89996e-05	35.6232	0.000376374	24.1284	0.99888
		39.0671	4.19818e-05	35.6548	0.000363249	24.1442	0.998728
		39.0839	3.94661e-05	35.6864	0.000358785	24.16	0.998561
		39.1176	3.71509e-05	35.7022	0.000350244	24.1758	0.998379
		39.1513	3.82881e-05	35.7338	0.000339447	24.1916	0.998183
		39.1681	3.96559e-05	35.7654	0.000335588	24.2074	0.997973
		39.2018	4.24591e-05	35.7811	0.000331408	24.2232	0.997752
		39.2354	4.34281e-05	35.8127	0.000322749	24.2389	0.997521
		39.2523	4.26404e-05	35.8443	0.000319173	24.2547	0.997281
		39.2859	3.7823e-05	35.8759	0.000321388	24.2705	0.997036
		39.3196	2.87933e-05	35.8917	0.000321921	24.2863	0.996788
		39.3364	2.31122e-05	35.9233	0.000318774	24.3021	0.99654
		39.3701	1.07868e-05	35.9548	0.000311962	24.3179	0.996295
		39.387	4.77147e-06	35.9864	0.000308938	24.3337	0.996055
		39.4206	-5.07698e-06	36.0022	0.000307791	24.3495	0.995823
		39.4543	-8.71358e-06	36.0338	0.000301102	24.3653	0.995602
		39.4711	-6.99847e-06	36.0654	0.000294711	24.3811	0.995394
		39.5048	3.7534e-06	36.0969	0.000298848	24.3968	0.995203
		39.5385	2.01249e-05	36.1127	0.000297303	24.4126	0.995031
		39.5553	2.82475e-05	36.1443	0.000281354	24.4284	0.994879
		39.589	4.10839e-05	36.1759	0.00027926	24.4442	0.994751
		39.6226	4.70352e-05	36.2075	0.000272568	24.46	0.994647
		39.6395	4.70195e-05	36.2233	0.000265198	24.4758	0.994568
		39.6731	4.14956e-05	36.2548	0.00026816	24.4916	0.994515
		39.69	3.66942e-05	36.2864	0.000273758	24.5074	0.994488
		39.7236	2.55417e-05	36.318	0.000276003	24.5232	0.994486
		39.7573	1.56646e-05	36.3338	0.000276084	24.539	0.994508
		39.7741	1.2238e-05	36.3654	0.000274834	24.5547	0.994554
		39.8078	9.83715e-06	36.3969	0.000265296	24.5705	0.994622
		39.8415	1.38297e-05	36.4285	0.000261054	24.5863	0.994709
		39.8583	1.76884e-05	36.4443	0.000258191	24.6021	0.994815
		39.892	2.67186e-05	36.4759	0.000246725	24.6179	0.994935
		39.9257	3.41595e-05	36.5075	0.00024142	24.6337	0.995069
		39.9425	3.63381e-05	36.539	0.000239439	24.6495	0.995212
		39.9762	3.67455e-05	36.5548	0.000232716	24.6653	0.995362
		39.993	3.51043e-05	36.5864	0.000230908	24.6811	0.995516
		40.0267	2.95914e-05	36.618	0.000228625	24.6968	0.995671
		40.0603	2.34156e-05	36.6496	0.000226035	24.7126	0.995824
				36.6654	0.000224797	24.7284	0.995972
				36.6969	0.000216854	24.7442	0.996113
				36.7285	0.000215834	24.76	0.996244
				36.7443	0.000213922	24.7758	0.996363
				36.7759	0.00020649	24.7916	0.996468
				36.8075	0.00020182	24.8074	0.996557
				36.839	0.000199224	24.8232	0.996628
				36.8548	0.000199414	24.839	0.996681
				36.8864	0.000198976	24.8547	0.996715
				36.918	0.000185339	24.8705	0.99673
				36.9496	0.000183032	24.8863	0.996724
				36.9654	0.000180689	24.9021	0.9967
				36.9969	0.000177594	24.9179	0.996658
				37.0285	0.000177351	24.9337	0.9966
				37.0601	0.00017653	24.9495	0.996527
				37.0759	0.000168251	24.9653	0.996441
				37.1075	0.000167822	24.9811	0.996346
				37.1391	0.000167608	24.9968	0.996243
				37.1706	0.000165713	25.0126	0.996136
				37.1864	0.000164201	25.0284	0.996027
				37.218	0.000169916	25.0442	0.995919
				37.2496	0.000169809	25.06	0.995815
				37.2812	0.00016297	25.0758	0.995718
				37.2969	0.00016491	25.0916	0.99563
				37.3285	0.000168989	25.1074	0.995554
				37.3601	0.00016586	25.1232	0.995491
				37.3917	0.000156392	25.139	0.995443
				37.4075	0.000155864	25.1547	0.995411
				37.4391	0.00015037	25.1705	0.995396
				37.4706	0.000145091	25.1863	0.995398
				37.5022	0.000137641	25.2021	0.995417
				37.518	0.000134693	25.2179	0.995453
				37.5496	0.000134409	25.2337	0.995506
				37.5812	0.00012892	25.2495	0.995573
				37.6127	0.000129655	25.2653	0.995656
				37.6285	0.000133711	25.2811	0.995751
				37.6601	0.000133368	25.2969	0.995857
				37.6917	0.000128806	25.3126	0.995974
				37.7075	0.000125802	25.3284	0.996098
				37.7391	0.000125463	25.3442	0.99623
				37.7706	0.000123003	25.36	0.996368
				37.8022	0.00011514	25.3758	0.996509
				37.818	0.000118055	25.3916	0.996653
				37.8496	0.000115049	25.4074	0.996799
				37.8812	0.000110185	25.4232	0.996944
				37.9127	0.000102393	25.439	0.997089
				37.9285	0.000100454	25.4547	0.997232
				37.9601	9.51927e-05	25.4705	0.997371
				37.9917	8.54015e-05	25.4863	0.997507
				38.0233	9.05733e-05	25.5021	0.997637
				38.0391	9.12682e-05	25.5179	0.997763
				38.0706	8.81089e-05	25.5337	0.997883
				38.1022	8.35168e-05	25.5495	0.997996
				38.1338	8.53559e-05	25.5653	0.998104
				38.1496	8.36461e-05	25.5811	0.998205
				38.1812	8.05845e-05	25.5969	0.9983
				38.2127	8.08628e-05	25.6126	0.998387
				38.2443	8.66761e-05	25.6284	0.998469
				38.2601	8.71791e-05	25.6442	0.998544
				38.2917	8.65515e-05	25.66	0.998613
				38.3233	8.41141e-05	25.6758	0.998677
				38.3549	7.66761e-05	25.6916	0.998735
				38.3706	7.49166e-05	25.7074	0.998788
				38.4022	7.02161e-05	25.7232	0.998837
				38.4338	6.76076e-05	25.739	0.998882
				38.4654	6.18749e-05	25.7547	0.998924
				38.4812	6.23389e-05	25.7705	0.998962
				38.5127	6.19695e-05	25.7863	0.998997
				38.5443	5.65893e-05	25.8021	0.999031
				38.5759	5.54552e-05	25.8179	0.999062
				38.5917	5.57402e-05	25.8337	0.999092
				38.6233	5.5439e-05	25.8495	0.999121
				38.6549	5.0796e-05	25.8653	0.99915
				38.6706	5.18692e-05	25.8811	0.999177
				38.7022	5.01675e-05	25.8969	0.999205
				38.7338	4.76801e-05	25.9126	0.999231
				38.7654	4.64522e-05	25.9284	0.999258
				38.7812	4.63455e-05	25.9442	0.999284
				38.8127	4.70245e-05	25.96	0.99931
				38.8443	4.7707e-05	25.9758	0.999336
				38.8759	4.71128e-05	25.9916	0.999361
				38.8917	4.5799e-05	26.0074	0.999387
				38.9233	4.39816e-05	26.0232	0.999412
				38.9549	4.35249e-05	26.039	0.999437
				38.9864	4.18541e-05	26.0548	0.999461
				39.0022	4.0997e-05	26.0705	0.999485
				39.0338	3.81176e-05	26.0863	0.999509
				39.0654	3.82891e-05	26.1021	0.999532
				39.097	3.5266e-05	26.1179	0.999554
				39.1128	3.238e-05	26.1337	0.999576
				39.1443	3.1261e-05	26.1495	0.999597
				39.1759	2.69145e-05	26.1653	0.999617
				39.2075	1.96051e-05	26.1811	0.999637
				39.2233	1.74548e-05	26.1969	0.999656
				39.2549	1.72429e-05	26.2126	0.999674
				39.2864	1.62447e-05	26.2284	0.999691
				39.318	2.17412e-05	26.2442	0.999707
				39.3338	2.19458e-05	26.26	0.999723
				39.3654	1.81945e-05	26.2758	0.999738
				39.397	1.92405e-05	26.2916	0.999752
				39.4285	1.47913e-05	26.3074	0.999765
				39.4443	1.52689e-05	26.3232	0.999778
				39.4759	1.49905e-05	26.339	0.99979
				39.5075	8.02275e-06	26.3548	0.999801
				39.5391	2.34391e-06	26.3705	0.999811
				39.5549	2.25087e-07	26.3863	0.999821
				39.5864	1.48029e-07	26.4021	0.999831
				39.618	1.42305e-06	26.4179	0.999839
				39.6338	9.07918e-07	26.4337	0.999847
				39.6654	1.33013e-06	26.4495	0.999855
						26.4653	0.999862
						26.4811	0.999869
						26.4969	0.999875
						26.5127	0.999881
						26.5284	0.999887
						26.5442	0.999892
						26.56	0.999897
						26.5758	0.999901
						26.5916	0.999906
						26.6074	0.99991
						26.6232	0.999913
						26.639	0.999917
						26.6548	0.99992
						26.6705	0.999923
						26.6863	0.999926
						26.7021	0.999928
						26.7179	0.999931
						26.7337	0.999933
						26.7495	0.999935
						26.7653	0.999937
						26.7811	0.999939
						26.7969	0.999941
						26.8127	0.999943
						26.8284	0.999944
						26.8442	0.999946
						26.86	0.999947
						26.8758	0.999949
						26.8916	0.99995
						26.9074	0.999951
						26.9232	0.999952
						26.939	0.999953
						26.9548	0.999954
						26.9705	0.999955
						26.9863	0.999956
						27.0021	0.999957
						27.0179	0.999958
						27.0337	0.999958
						27.0495	0.999959
						27.0653	0.99996
						27.0811	0.999961
						27.0969	0.999961
						27.1127	0.999962
						27.1284	0.999962
						27.1442	0.999963
						27.16	0.999964
						27.1758	0.999964
						27.1916	0.999965
						27.2074	0.999965
						27.2232	0.999966
						27.239	0.999966
						27.2548	0.999967
						27.2706	0.999967
						27.2863	0.999968
						27.3021	0.999968
						27.3179	0.999968
						27.3337	0.999969
						27.3495	0.999969
						27.3653	0.99997
						27.3811	0.99997
						27.3969	0.99997
						27.4127	0.999971
						27.4284	0.999971
						27.4442	0.999972
						27.46	0.999972
						27.4758	0.999972
						27.4916	0.999973
						27.5074	0.999973
						27.5232	0.999973
						27.539	0.999974
						27.5548	0.999974
						27.5706	0.999974
						27.5863	0.999975
						27.6021	0.999975
						27.6179	0.999975
						27.6337	0.999975
						27.6495	0.999976
						27.6653	0.999976
						27.6811	0.999976
						27.6969	0.999976
						27.7127	0.999977
						27.7284	0.999977
						27.7442	0.999977
						27.76	0.999977
						27.7758	0.999978
						27.7916	0.999978
						27.8074	0.999978
						27.8232	0.999978
						27.839	0.999978
						27.8548	0.999979
						27.8706	0.999979
						27.8863	0.999979
						27.9021	0.999979
						27.9179	0.999979
						27.9337	0.99998
						27.9495	0.99998
						27.9653	0.99998
						27.9811	0.99998
						27.9969	0.99998
						28.0127	0.99998
						28.0285	0.999981
						28.0442	0.999981
						28.06	0.999981
						28.0758	0.999981
						28.0916	0.999981
						28.1074	0.999981
						28.1232	0.999981
						28.139	0.999982
						28.1548	0.999982
						28.1706	0.999982
						28.1863	0.999982
						28.2021	0.999982
						28.2179	0.999982
						28.2337	0.999982
						28.2495	0.999983
						28.2653	0.999983
						28.2811	0.999983
						28.2969	0.999983
						28.3127	0.999983
						28.3285	0.999983
						28.3442	0.999983
						28.36	0.999983
						28.3758	0.999983
						28.3916	0.999984
						28.4074	0.999984
						28.4232	0.999984
						28.439	0.999984
						28.4548	0.999984
						28.4706	0.999984
						28.4864	0.999984
						28.5021	0.999984
						28.5179	0.999984
						28.5337	0.999985
						28.5495	0.999985
						28.5653	0.999985
						28.5811	0.999985
						28.5969	0.999985
						28.6127	0.999985
						28.6285	0.999985
						28.6442	0.999985
						28.66	0.999985
						28.6758	0.999985
						28.6916	0.999985
						28.7074	0.999985
						28.7232	0.999985
						28.739	0.999986
						28.7548	0.999986
						28.7706	0.999986
						28.7864	0.999986
						28.8021	0.999986
						28.8179	0.999986
						28.8337	0.999986
						28.8495	0.999986
						28.8653	0.999986
						28.8811	0.999986
						28.8969	0.999986
						28.9127	0.999986
						28.9285	0.999987
						28.9442	0.999987
						28.96	0.999987
						28.9758	0.999987
						28.9916	0.999987
						29.0074	0.999987
						29.0232	0.999987
						29.039	0.999987
						29.0548	0.999987
						29.0706	0.999987
						29.0864	0.999987
						29.1021	0.999987
						29.1179	0.999987
						29.1337	0.999987
						29.1495	0.999987
						29.1653	0.999987
						29.1811	0.999987
						29.1969	0.999987
						29.2127	0.999987
						29.2285	0.999987
						29.2443	0.999988
						29.26	0.999988
						29.2758	0.999988
						29.2916	0.999988
						29.3074	0.999988
						29.3232	0.999988
						29.339	0.999988
						29.3548	0.999988
						29.3706	0.999988
						29.3864	0.999988
						29.4021	0.999988
						29.4179	0.999988
						29.4337	0.999988
						29.4495	0.999988
						29.4653	0.999988
						29.4811	0.999988
						29.4969	0.999988
						29.5127	0.999988
						29.5285	0.999988
						29.5443	0.999989
						29.56	0.999989
						29.5758	0.999989
						29.5916	0.999989
						29.6074	0.999989
						29.6232	0.999989
						29.639	0.999989
						29.6548	0.999989
						29.6706	0.999989
						29.6864	0.999989
						29.7021	0.999989
						29.7179	0.999989
						29.7337	0.999989
						29.7495	0.999989
						29.7653	0.999989
						29.7811	0.999989
						29.7969	0.999989
						29.8127	0.999989
						29.8285	0.999989
						29.8443	0.999989
						29.86	0.99999
						29.8758	0.99999
						29.8916	0.99999
						29.9074	0.99999
						29.9232	0.99999
						29.939	0.99999
						29.9548	0.99999
						29.9706	0.99999
						29.9864	0.99999
						30.0022	0.99999
						30.0179	0.99999
						30.0337	0.99999
						30.0495	0.99999
						30.0653	0.99999
						30.0811	0.99999
						30.0969	0.99999
						30.1127	0.99999
						30.1285	0.99999
						30.1443	0.99999
						30.16	0.999991
						30.1758	0.999991
						30.1916	0.999991
						30.2074	0.999991
						30.2232	0.999991
						30.239	0.999991
						30.2548	0.999991
						30.2706	0.999991
						30.2864	0.999991
						30.3022	0.999991
						30.3179	0.999991
						30.3337	0.999991
						30.3495	0.999991
						30.3653	0.999991
						30.3811	0.999991
						30.3969	0.999992
						30.4127	0.999992
						30.4285	0.999991
						30.4443	0.999991
						30.4601	0.999991
						30.4758	0.99999
						30.4916	0.999989
						30.5074	0.999987
						30.5232	0.999983
						30.539	0.999976
						30.5548	0.999964
						30.5706	0.999946
						30.5864	0.999918
						30.6022	0.999876
						30.6179	0.999817
						30.6337	0.999734
						30.6495	0.999624
						30.6653	0.999483
						30.6811	0.999308
						30.6969	0.9991
						30.7127	0.99886
						30.7285	0.998592
						30.7443	0.998301
						30.7601	0.997996
						30.7758	0.997684
						30.7916	0.997375
						30.8074	0.997075
						30.8232	0.996792
						30.839	0.996532
						30.8548	0.996297
						30.8706	0.996089
						30.8864	0.995909
						30.9022	0.995757
						30.9179	0.995631
						30.9337	0.995529
						30.9495	0.995449
						30.9653	0.99539
						30.9811	0.99535
						30.9969	0.995326
						31.0127	0.995316
						31.0285	0.995318
						31.0443	0.995332
						31.0601	0.995356
						31.0758	0.995388
						31.0916	0.995427
						31.1074	0.995473
						31.1232	0.995525
						31.139	0.995581
						31.1548	0.995642
						31.1706	0.995706
						31.1864	0.995773
						31.2022	0.995843
						31.218	0.995915
						31.2337	0.995988
[truncated: 534 more rows]

## Sheet: Figure 6b
Condition	No Biotin-Sigma54	No Phe ATPgS	Yes Phe ATPgS
1	16	66	388
2	42	106	374
3	24	106	430
4	28	106	380
5	34	92	332
Mean	28.8	95.2	380.8
SD	9.85901	17.4126	35.0029

## Sheet: Figure 6d & Sup. Fig. 8c
Condition	W/O Phenol, ATPgS						W Phenol, ATPgS
Replicates	Trace 1		Trace 2		Trace 3		Trace 1		Trace 2		Trace 3
	Counts	Fraction	Counts	Fraction	Counts	Fraction	Counts	Fraction	Counts	Fraction	Counts	Fraction
1	7	0.0248227	8	0.0246914	5	0.0166113	20	0.020284	29	0.0244726	30	0.0238663
2	31	0.109929	36	0.111111	28	0.0930233	65	0.0659229	132	0.111392	131	0.104216
3	64	0.22695	70	0.216049	68	0.225914	234	0.237323	291	0.24557	310	0.246619
4	130	0.460993	145	0.447531	139	0.461794	456	0.462475	512	0.432068	550	0.43755
5	5	0.0177305	7	0.0216049	6	0.0199336	32	0.0324544	22	0.0185654	30	0.0238663
6	3	0.0106383	6	0.0185185	5	0.0166113	11	0.0111562	9	0.00759494	16	0.0127287
7	2	0.0070922	1	0.00308642	4	0.013289	8	0.00811359	10	0.00843882	22	0.017502
Aggregates	40	0.141844	51	0.157407	46	0.152824	160	0.162272	180	0.151899	168	0.133652
SUM	282	1	324	1	301	1	986	1	1185	1	1257	1

## Sheet: Figure 6g
Replicates	Trace 1		Trace 2		Trace 3
	Counts	Fraction	Counts	Fraction	Counts	Fraction
1	3	0.0162162	5	0.0226244	4	0.0161943
2	15	0.0810811	15	0.0678733	15	0.0607287
3	32	0.172973	38	0.171946	40	0.161943
4	65	0.351351	77	0.348416	70	0.283401
5	3	0.0162162	4	0.0180995	5	0.0202429
6	2	0.0108108	4	0.0180995	6	0.0242915
7	2	0.0108108	3	0.0135747	8	0.0323887
Aggregates	63	0.340541	75	0.339367	99	0.40081
SUM	185	1	221	1	247	1

## Sheet: Sup_Fig.1b
10
DmpR FL	DmpR with phenol	DmpR
ml	mAU	mAU
0	-0.001	0.007
0.028271	0.018	0.012
0.0565419	0.023	0.025
0.0848129	0.087	0.072
0.113084	0.751	0.9
0.141355	3.725	4.505
0.169626	8.818	9.491
0.197897	12.982	12.581
0.226168	13.412	11.91
0.254439	11.164	9.6
0.28271	8.729	7.543
0.310981	6.864	5.893
0.339252	5.567	4.665
0.367522	4.628	3.755
0.395793	3.938	3.096
0.424064	3.39	2.648
0.452335	2.966	2.311
0.480606	2.612	2.07
0.508877	2.361	1.891
0.537148	2.16	1.745
0.565419	1.98	1.594
0.59369	1.802	1.466
0.621961	1.659	1.343
0.650232	1.548	1.241
0.678503	1.458	1.129
0.706774	1.354	1.041
0.735045	1.282	0.977
0.763316	1.194	0.916
0.791587	1.12	0.862
0.819858	1.052	0.795
0.848129	1.011	0.76
0.8764	0.976	0.728
0.904671	0.944	0.699
0.932942	0.908	0.65
0.961213	0.865	0.616
0.989484	0.824	0.592
1.01775	0.793	0.571
1.04603	0.773	0.542
1.0743	0.738	0.519
1.10257	0.691	0.477
1.13084	0.658	0.435
1.15911	0.654	0.407
1.18738	0.646	0.403
1.21565	0.632	0.39
1.24392	0.615	0.365
1.27219	0.611	0.33
1.30046	0.599	0.314
1.32874	0.59	0.298
1.35701	0.568	0.288
1.38528	0.558	0.267
1.41355	0.554	0.281
1.44182	0.525	0.294
1.47009	0.505	0.282
1.49836	0.48	0.243
1.52663	0.472	0.222
1.5549	0.448	0.213
1.58317	0.435	0.206
1.61144	0.435	0.218
1.63972	0.421	0.221
1.66799	0.391	0.195
1.69626	0.369	0.168
1.72453	0.364	0.161
1.7528	0.352	0.169
1.78107	0.353	0.154
1.80934	0.364	0.141
1.83761	0.372	0.12
1.86588	0.361	0.111
1.89415	0.338	0.121
1.92243	0.317	0.123
1.9507	0.316	0.156
1.97897	0.846	0.139
2.00724	2.855	0.12
2.03551	5.483	0.091
2.06378	6.836	0.082
2.09205	6.332	0.079
2.12032	5.15	0.07
2.14859	4.101	0.069
2.17686	3.303	0.063
2.20513	2.691	0.061
2.23341	2.21	0.047
2.26168	1.855	0.036
2.28995	1.577	0.046
2.31822	1.375	0.051
2.34649	1.185	0.058
2.37476	1.033	0.034
2.40303	0.91	0.018
2.4313	0.826	-0.014
2.45957	0.732	-0.021
2.48784	0.636	-0.022
2.51612	0.549	-0.011
2.54439	0.496	0.002
2.57266	0.446	-0.001
2.60093	0.403	-0.017
2.6292	0.341	-0.025
2.65747	0.306	-0.043
2.68574	0.267	-0.044
2.71401	0.236	-0.047
2.74228	0.196	-0.059
2.77055	0.152	-0.071
2.79883	0.095	-0.079
2.8271	0.061	-0.072
2.85537	0.027	-0.07
2.88364	0.002	-0.08
2.91191	-0.036	-0.079
2.94018	-0.054	-0.069
2.96845	-0.102	-0.066
2.99672	-0.141	-0.075
3.02499	-0.169	-0.103
3.05326	-0.167	-0.098
3.08153	-0.179	-0.092
3.10981	-0.19	-0.085
3.13808	-0.235	-0.1
3.16635	-0.268	-0.118
3.19462	-0.307	-0.102
3.22289	-0.329	-0.093
3.25116	-0.345	-0.08
3.27943	-0.377	-0.092
3.3077	-0.386	-0.085
3.33597	-0.404	-0.091
3.36424	-0.418	-0.099
3.39252	-0.449	-0.116
3.42079	-0.456	-0.118
3.44906	-0.455	-0.126
3.47733	-0.459	-0.127
3.5056	-0.482	-0.114
3.53387	-0.509	-0.1
3.56214	-0.528	-0.111
3.59041	-0.524	-0.124
3.61868	-0.54	-0.124
3.64695	-0.565	-0.126
3.67522	-0.585	-0.133
3.7035	-0.583	-0.147
3.73177	-0.588	-0.122
3.76004	-0.617	-0.123
3.78831	-0.63	-0.115
3.81658	-0.64	-0.114
3.84485	-0.661	-0.099
3.87312	-0.68	-0.085
3.90139	-0.69	-0.088
3.92966	-0.679	-0.081
3.95793	-0.681	-0.076
3.98621	-0.674	-0.074
4.01448	-0.688	-0.088
4.04275	-0.699	-0.099
4.07102	-0.711	-0.09
4.09929	-0.717	-0.095
4.12756	-0.722	-0.103
4.15583	-0.733	-0.091
4.1841	-0.752	-0.091
4.21237	-0.767	-0.075
4.24064	-0.798	-0.08
4.26892	-0.817	-0.062
4.29719	-0.851	-0.075
4.32546	-0.867	-0.081
4.35373	-0.883	-0.094
4.382	-0.873	-0.093
4.41027	-0.864	-0.081
4.43854	-0.854	-0.067
4.46681	-0.861	-0.083
4.49508	-0.897	-0.072
4.52335	-0.934	-0.094
4.55162	-0.961	-0.074
4.5799	-0.951	-0.076
4.60817	-0.958	-0.08
4.63644	-0.964	-0.091
4.66471	-0.963	-0.093
4.69298	-0.958	-0.08
4.72125	-0.965	-0.085
4.74952	-0.97	-0.084
4.77779	-0.986	-0.092
4.80606	-1.006	-0.087
4.83433	-1.025	-0.076
4.86261	-1.035	-0.066
4.89088	-1.05	-0.06
4.91915	-1.08	-0.064
4.94742	-1.086	-0.055
4.97569	-1.084	-0.039
5.00396	-1.09	-0.035
5.03223	-1.085	-0.034
5.0605	-1.096	-0.042
5.08877	-1.122	-0.053
5.11704	-1.134	-0.074
5.14531	-1.134	-0.077
5.17359	-1.121	-0.075
5.20186	-1.11	-0.065
5.23013	-1.112	-0.062
5.2584	-1.103	-0.054
5.28667	-1.121	-0.037
5.31494	-1.126	-0.033
5.34321	-1.148	-0.042
5.37148	-1.159	-0.065
5.39975	-1.16	-0.065
5.42802	-1.151	-0.062
5.4563	-1.154	-0.051
5.48457	-1.167	-0.031
5.51284	-1.183	-0.019
5.54111	-1.18	-0.022
5.56938	-1.18	-0.024
5.59765	-1.174	-0.021
5.62592	-1.174	-0.009
5.65419	-1.175	-0.014
5.68246	-1.2	-0.026
5.71073	-1.219	-0.035
5.739	-1.223	-0.022
5.76728	-1.213	-0.007
5.79555	-1.207	-0.005
5.82382	-1.226	0.003
5.85209	-1.217	-0.004
5.88036	-1.209	-0.002
5.90863	-1.215	-0.001
5.9369	-1.227	-0.013
5.96517	-1.228	-0.013
5.99344	-1.212	-0.005
6.02171	-1.214	-0.002
6.04999	-1.231	-0.027
6.07826	-1.237	-0.047
6.10653	-1.255	-0.039
6.1348	-1.25	-0.024
6.16307	-1.254	-0.029
6.19134	-1.249	-0.031
6.21961	-1.254	-0.026
6.24788	-1.251	-0.02
6.27615	-1.244	-0.014
6.30442	-1.232	-0.009
6.3327	-1.232	0.003
6.36097	-1.243	0.014
6.38924	-1.26	0.015
6.41751	-1.274	0.017
6.44578	-1.276	0.026
6.47405	-1.28	0.034
6.50232	-1.285	0.039
6.53059	-1.286	0.043
6.55886	-1.294	0.022
6.58713	-1.289	0.03
6.6154	-1.278	0.029
6.64368	-1.268	0.04
6.67195	-1.285	0.033
6.70022	-1.285	0.046
6.72849	-1.287	0.069
6.75676	-1.284	0.112
6.78503	-1.312	0.128
6.8133	-1.31	0.139
6.84157	-1.284	0.144
6.86984	-1.245	0.167
6.89811	-1.242	0.173
6.92639	-1.246	0.182
6.95466	-1.256	0.165
6.98293	-1.257	0.175
7.0112	-1.256	0.183
7.03947	-1.257	0.213
7.06774	-1.263	0.208
7.09601	-1.257	0.206
7.12428	-1.255	0.207
7.15255	-1.25	0.218
7.18082	-1.255	0.233
7.20909	-1.261	0.246
7.23737	-1.264	0.265
7.26564	-1.276	0.302
7.29391	-1.271	0.337
7.32218	-1.278	0.358
7.35045	-1.278	0.376
7.37872	-1.285	0.399
7.40699	-1.292	0.41
7.43526	-1.308	0.414
7.46353	-1.307	0.414
7.4918	-1.296	0.44
7.52008	-1.286	0.48
7.54835	-1.297	0.475
7.57662	-1.298	0.474
7.60489	-1.31	0.457
7.63316	-1.314	0.494
7.66143	-1.307	0.523
7.6897	-1.285	0.567
7.71797	-1.275	0.586
7.74624	-1.265	0.624
7.77451	-1.26	0.649
7.80279	-1.234	0.695
7.83106	-1.201	0.734
7.85933	-1.161	0.761
7.8876	-1.124	0.788
7.91587	-1.093	0.83
7.94414	-1.049	0.869
7.97241	-0.998	0.921
8.00068	-0.949	0.976
8.02895	-0.898	1.003
8.05722	-0.852	1.019
8.08549	-0.817	1.026
8.11377	-0.777	1.042
8.14204	-0.723	1.053
8.17031	-0.664	1.094
8.19858	-0.619	1.107
8.22685	-0.592	1.126
8.25512	-0.572	1.111
8.28339	-0.557	1.137
8.31166	-0.539	1.152
8.33993	-0.525	1.18
8.3682	-0.523	1.203
8.39648	-0.524	1.216
8.42475	-0.533	1.221
8.45302	-0.536	1.212
8.48129	-0.54	1.22
8.50956	-0.54	1.233
8.53783	-0.549	1.237
8.5661	-0.551	1.253
8.59437	-0.54	1.262
8.62264	-0.505	1.276
8.65091	-0.48	1.276
8.67918	-0.482	1.274
8.70746	-0.483	1.28
8.73573	-0.485	1.28
8.764	-0.495	1.297
8.79227	-0.496	1.332
8.82054	-0.494	1.36
8.84881	-0.494	1.388
8.87708	-0.482	1.405
8.90535	-0.469	1.424
8.93362	-0.418	1.454
8.96189	-0.372	1.455
8.99017	-0.349	1.466
9.01844	-0.355	1.491
9.04671	-0.362	1.528
9.07498	-0.356	1.559
9.10325	-0.332	1.573
9.13152	-0.291	1.604
9.15979	-0.28	1.638
9.18806	-0.262	1.636
9.21633	-0.235	1.647
9.2446	-0.19	1.661
9.27288	-0.16	1.674
9.30115	-0.146	1.693
9.32942	-0.115	1.706
9.35769	-0.091	1.739
9.38596	-0.045	1.759
9.41423	-0.011	1.778
9.4425	0.006	1.779
9.47077	0.028	1.796
9.49904	0.054	1.814
9.52731	0.095	1.842
9.55558	0.117	1.873
9.58386	0.143	1.891
9.61213	0.173	1.889
9.6404	0.224	1.872
9.66867	0.279	1.868
9.69694	0.321	2.346
9.72521	0.351	3.651
9.75348	0.409	5.058
9.78175	0.475	5.514
9.81002	0.546	4.997
9.83829	0.583	4.345
9.86657	0.619	3.83
9.89484	0.678	3.471
9.92311	0.749	3.185
9.95138	0.8	2.964
9.97965	0.838	2.804
10.0079	0.878	2.706
10.0362	0.94	2.634
10.0645	1.013	2.578
10.0927	1.079	2.517
10.121	1.121	2.469
10.1493	1.164	2.427
10.1775	1.212	2.397
10.2058	1.257	2.36
10.2341	1.287	2.318
10.2624	1.317	2.288
10.2906	1.361	2.277
10.3189	1.411	2.268
10.3472	1.471	2.284
10.3754	1.5	2.298
10.4037	1.548	2.3
10.432	1.586	2.276
10.4603	1.646	2.245
10.4885	1.672	2.201
10.5168	1.704	2.17
10.5451	1.728	2.139
10.5733	1.777	2.153
10.6016	1.827	2.166
10.6299	1.868	2.17
10.6582	1.893	2.172
10.6864	1.944	2.165
10.7147	2.02	2.185
10.743	2.103	2.218
10.7712	2.192	2.239
10.7995	2.275	2.256
10.8278	2.353	2.258
10.856	2.445	2.271
10.8843	2.559	2.306
10.9126	2.687	2.345
10.9409	2.838	2.375
10.9691	3.002	2.41
10.9974	3.15	2.431
11.0257	3.31	2.463
11.0539	3.476	2.497
11.0822	3.674	2.53
11.1105	3.882	2.566
11.1388	4.131	2.621
11.167	4.387	2.705
11.1953	4.636	2.756
11.2236	4.881	2.824
11.2518	5.159	2.885
11.2801	5.517	2.971
11.3084	5.907	3.075
11.3367	6.319	3.176
11.3649	6.701	3.305
11.3932	7.07	3.413
11.4215	7.471	3.526
11.4497	7.937	3.653
11.478	8.426	3.8
11.5063	8.984	3.951
11.5346	9.56	4.114
11.5628	10.21	4.29
11.5911	10.866	4.477
11.6194	11.553	4.676
11.6476	12.251	4.881
11.6759	13	5.11
11.7042	13.802	5.355
11.7324	14.567	5.574
11.7607	15.365	5.81
11.789	16.147	6.043
11.8173	16.971	6.294
11.8455	17.748	6.531
11.8738	18.531	6.765
11.9021	19.288	6.996
11.9303	20.043	7.237
11.9586	20.788	7.482
11.9869	21.56	7.735
12.0152	22.302	7.988
12.0434	23.041	8.234
12.0717	23.771	8.485
12.1	24.536	8.76
12.1282	25.325	9.07
12.1565	26.131	9.357
12.1848	26.954	9.658
12.2131	27.759	9.979
12.2413	28.608	10.324
12.2696	29.449	10.689
12.2979	30.375	11.056
12.3261	31.264	11.435
12.3544	32.189	11.803
12.3827	33.058	12.188
12.411	33.925	12.579
12.4392	34.753	12.965
12.4675	35.58	13.324
12.4958	36.344	13.67
12.524	37.059	14.002
12.5523	37.691	14.335
12.5806	38.285	14.63
12.6088	38.787	14.883
12.6371	39.218	15.089
12.6654	39.552	15.294
12.6937	39.81	15.464
12.7219	39.984	15.619
12.7502	40.084	15.756
12.7785	40.123	15.881
12.8067	40.104	15.955
12.835	40.017	16.017
12.8633	39.862	16.069
12.8916	39.639	16.137
12.9198	39.394	16.194
12.9481	39.1	16.227
12.9764	38.745	16.252
13.0046	38.36	16.284
13.0329	37.962	16.303
13.0612	37.563	16.337
13.0895	37.134	16.361
13.1177	36.668	16.419
13.146	36.213	16.476
13.1743	35.778	16.558
13.2025	35.366	16.655
13.2308	34.95	16.76
13.2591	34.536	16.9
13.2874	34.142	17.037
13.3156	33.782	17.219
13.3439	33.476	17.41
13.3722	33.193	17.65
13.4004	32.907	17.924
13.4287	32.641	18.268
13.457	32.436	18.696
13.4852	32.303	19.227
13.5135	32.202	19.878
13.5418	32.158	20.647
13.5701	32.191	21.611
13.5983	32.313	22.691
13.6266	32.476	23.991
13.6549	32.708	25.404
13.6831	33.003	27.012
13.7114	33.374	28.664
13.7397	33.783	30.44
13.768	34.254	32.187
13.7962	34.733	33.967
13.8245	35.23	35.673
13.8528	35.729	37.3
13.881	36.199	38.797
13.9093	36.653	40.147
13.9376	37.016	41.353
13.9659	37.356	42.379
13.9941	37.632	43.233
14.0224	37.853	43.855
14.0507	37.996	44.331
14.0789	38.071	44.665
14.1072	38.079	44.84
14.1355	37.988	44.843
14.1638	37.821	44.671
14.192	37.572	44.369
14.2203	37.278	43.961
14.2486	36.885	43.429
14.2768	36.434	42.767
14.3051	35.908	42.046
14.3334	35.316	41.242
14.3616	34.7	40.426
14.3899	34.022	39.556
14.4182	33.345	38.641
14.4465	32.599	37.704
14.4747	31.84	36.712
14.503	31.028	35.755
14.5313	30.229	34.743
14.5595	29.375	33.758
14.5878	28.548	32.711
14.6161	27.646	31.697
14.6444	26.775	30.668
14.6726	25.866	29.677
14.7009	24.979	28.655
14.7292	24.059	27.708
14.7574	23.19	26.763
14.7857	22.322	25.875
14.814	21.453	24.98
14.8423	20.608	24.131
14.8705	19.801	23.302
14.8988	19.027	22.491
14.9271	18.216	21.727
14.9553	17.424	21.003
14.9836	16.67	20.313
15.0119	15.966	19.634
15.0402	15.236	19.006
15.0684	14.557	18.419
15.0967	13.878	17.853
15.125	13.242	17.345
15.1532	12.617	16.88
15.1815	12.048	16.446
15.2098	11.5	16.031
15.238	11.001	15.65
15.2663	10.506	15.305
15.2946	10.058	15.001
15.3229	9.602	14.713
15.3511	9.184	14.425
15.3794	8.787	14.178
15.4077	8.422	13.921
15.4359	8.063	13.681
15.4642	7.701	13.444
15.4925	7.385	13.258
15.5208	7.104	13.064
15.549	6.837	12.871
15.5773	6.573	12.698
15.6056	6.332	12.552
15.6338	6.103	12.406
15.6621	5.883	12.249
15.6904	5.67	12.09
15.7187	5.474	11.941
15.7469	5.283	11.792
15.7752	5.098	11.657
15.8035	4.944	11.52
15.8317	4.788	11.397
15.86	4.662	11.265
15.8883	4.522	11.13
15.9166	4.393	11.009
15.9448	4.271	10.888
15.9731	4.137	10.772
16.0014	4.022	10.634
16.0296	3.919	10.497
16.0579	3.826	10.365
16.0862	3.712	10.242
16.1144	3.614	10.128
16.1427	3.518	9.975
16.171	3.425	9.836
16.1993	3.351	9.687
16.2275	3.266	9.584
16.2558	3.198	9.471
16.2841	3.135	9.352
16.3123	3.064	9.216
16.3406	2.982	9.093
16.3689	2.879	8.967
16.3972	2.822	8.852
16.4254	2.755	8.747
16.4537	2.706	8.637
16.482	2.638	8.531
16.5102	2.593	8.403
16.5385	2.543	8.29
16.5668	2.495	8.189
16.5951	2.425	8.093
16.6233	2.382	7.982
16.6516	2.328	7.872
16.6799	2.272	7.762
16.7081	2.224	7.665
16.7364	2.206	7.557
16.7647	2.179	7.459
16.793	2.138	7.384
16.8212	2.078	7.299
16.8495	2.025	7.205
16.8778	1.983	7.116
16.906	1.947	7.039
16.9343	1.924	6.979
16.9626	1.89	6.903
16.9908	1.841	6.814
17.0191	1.809	6.737
17.0474	1.76	6.642
17.0757	1.741	6.585
17.1039	1.699	6.535
17.1322	1.686	6.484
17.1605	1.665	6.403
17.1887	1.628	6.326
17.217	1.594	6.235
17.2453	1.569	6.167
17.2736	1.549	6.101
17.3018	1.531	6.048
17.3301	1.498	5.986
17.3584	1.475	5.923
17.3866	1.464	5.852
17.4149	1.449	5.769
17.4432	1.417	5.7
17.4715	1.385	5.631
17.4997	1.365	5.579
17.528	1.351	5.515
17.5563	1.337	5.464
17.5845	1.324	5.42
17.6128	1.292	5.386
17.6411	1.273	5.349
17.6694	1.249	5.302
17.6976	1.231	5.242
17.7259	1.209	5.185
17.7542	1.191	5.141
17.7824	1.182	5.117
17.8107	1.191	5.067
17.839	1.18	5.023
17.8672	1.169	4.968
17.8955	1.167	4.944
17.9238	1.165	4.912
17.9521	1.156	4.861
17.9803	1.132	4.819
18.0086	1.116	4.786
18.0369	1.114	4.747
18.0651	1.11	4.704
18.0934	1.101	4.682
18.1217	1.097	4.642
18.15	1.1	4.589
18.1782	1.083	4.542
18.2065	1.08	4.505
18.2348	1.077	4.474
18.263	1.077	4.437
18.2913	1.095	4.416
18.3196	1.105	4.399
18.3479	1.094	4.361
18.3761	1.065	4.321
18.4044	1.055	4.285
18.4327	1.055	4.269
18.4609	1.067	4.245
18.4892	1.077	4.224
18.5175	1.082	4.175
18.5458	1.091	4.152
18.574	1.099	4.121
18.6023	1.102	4.107
18.6306	1.093	4.078
18.6588	1.073	4.053
18.6871	1.056	4.017
18.7154	1.064	4
18.7436	1.084	3.977
18.7719	1.095	3.996
18.8002	1.094	3.991
18.8285	1.08	3.978
18.8567	1.093	3.966
18.885	1.093	3.959
18.9133	1.112	3.948
18.9415	1.11	3.915
18.9698	1.107	3.903
18.9981	1.09	3.91
19.0264	1.089	3.921
19.0546	1.084	3.932
19.0829	1.102	3.917
19.1112	1.117	3.909
19.1394	1.124	3.908
19.1677	1.121	3.91
19.196	1.12	3.908
19.2243	1.121	3.9
19.2525	1.135	3.891
19.2808	1.151	3.901
19.3091	1.166	3.892
19.3373	1.159	3.891
19.3656	1.188	3.886
19.3939	1.208	3.883
19.4221	1.228	3.89
19.4504	1.223	3.897
19.4787	1.216	3.913
19.507	1.224	3.934
19.5352	1.251	3.93
19.5635	1.276	3.933
19.5918	1.303	3.956
19.62	1.335	3.998
19.6483	1.385	4.041
19.6766	1.41	4.079
19.7049	1.447	4.136
19.7331	1.48	4.185
19.7614	1.525	4.234
19.7897	1.538	4.291
19.8179	1.555	4.336
19.8462	1.565	4.362
19.8745	1.584	4.384
19.9028	1.602	4.407
19.931	1.626	4.426
19.9593	1.655	4.448
19.9876	1.683	4.469
20.0158	1.701	4.477
20.0441	1.727	4.456
20.0724	1.746	4.43
20.1007	1.744	4.418
20.1289	1.741	4.414
20.1572	1.741	4.396
20.1855	1.75	4.353
20.2137	1.762	4.299
20.242	1.775	4.269
20.2703	1.809	4.243
20.2985	1.798	4.201
20.3268	1.809	4.168
20.3551	1.798	4.127
20.3834	1.782	4.09
20.4116	1.773	4.021
20.4399	1.761	3.967
20.4682	1.739	3.908
20.4964	1.722	3.858
20.5247	1.701	3.794
20.553	1.717	3.728
20.5813	1.685	3.663
20.6095	1.676	3.607
20.6378	1.653	3.525
20.6661	1.681	3.43
20.6943	1.817	3.346
20.7226	2.895	3.278
20.7509	4.827	3.211
20.7792	6.285	3.146
20.8074	6.253	3.069
20.8357	5.381	3.001
20.864	4.541	2.935
20.8922	3.922	2.891
20.9205	3.429	2.845
20.9488	3.04	2.816
20.9771	2.741	2.791
21.0053	2.545	2.768
21.0336	2.403	2.71
21.0619	2.256	2.666
21.0901	2.122	2.666
21.1184	2.012	2.665
21.1467	1.96	2.65
21.1749	1.908	2.637
21.2032	1.853	2.637
21.2315	1.8	2.654
21.2598	1.751	2.648
21.288	1.691	2.653
21.3163	1.629	2.656
21.3446	1.578	2.677
21.3728	1.554	2.683
21.4011	1.545	2.676
21.4294	1.538	2.672
21.4577	1.52	2.681
21.4859	1.499	2.705
21.5142	1.466	2.717
21.5425	1.442	2.729
21.5707	1.419	2.72
21.599	1.406	2.72
21.6273	1.374	2.697
21.6556	1.363	2.701
21.6838	1.346	2.729
21.7121	1.327	2.771
21.7404	1.313	2.797
21.7686	1.304	2.802
21.7969	1.306	2.839
21.8252	1.292	2.905
21.8535	1.287	2.97
21.8817	1.274	3.034
21.91	1.279	3.112
21.9383	1.301	3.21
21.9665	1.345	3.312
21.9948	1.421	3.434
22.0231	1.456	3.55
22.0513	1.496	3.697
22.0796	1.537	3.83
22.1079	1.606	3.956
22.1362	1.642	4.09
22.1644	1.703	4.241
22.1927	1.781	4.424
22.221	1.857	4.577
22.2492	1.912	4.73
22.2775	1.986	4.864
22.3058	2.087	4.989
22.3341	2.156	5.104
22.3623	2.209	5.205
22.3906	2.265	5.332
22.4189	2.346	5.424
22.4471	2.394	5.504
22.4754	2.444	5.557
22.5037	2.484	5.605
22.532	2.54	5.638
22.5602	2.564	5.67
22.5885	2.579	5.691
22.6168	2.562	5.694
22.645	2.568	5.69
22.6733	2.562	5.677
22.7016	2.567	5.632
22.7299	2.546	5.598
22.7581	2.512	5.548
22.7864	2.491	5.516
22.8147	2.46	5.472
22.8429	2.452	5.424
22.8712	2.436	5.357
22.8995	2.437	5.323
22.9277	2.422	5.285
22.956	2.37	5.237
22.9843	2.326	5.196
23.0126	2.264	5.165
23.0408	2.231	5.103
23.0691	2.183	5.03
23.0974	2.157	4.956
23.1256	2.107	4.885
23.1539	2.057	4.798
23.1822	1.998	4.685
23.2105	1.952	4.595
23.2387	1.9	4.521
23.267	1.829	4.44
23.2953	1.758	4.344
23.3235	1.675	4.218
23.3518	1.618	4.093
23.3801	1.545	3.971
23.4084	1.476	3.833
23.4366	1.383	3.711
23.4649	1.311	3.556
23.4932	1.234	3.436
23.5214	1.168	3.313
23.5497	1.094	3.222
23.578	1.006	3.11
23.6063	0.909	2.988
23.6345	0.795	2.879
23.6628	0.692	2.764
23.6911	0.596	2.666
23.7193	0.521	2.574
23.7476	0.435	2.473
23.7759	0.346	2.36
23.8041	0.258	2.27
23.8324	0.197	2.19
23.8607	0.121	2.12
23.889	0.062	2.047
23.9172	-0.006	1.985
23.9455	-0.05	1.924
23.9738	-0.101	1.862
24.002	-0.147	1.826
24.0303	-0.208	1.797
24.0586	-0.25	1.78
24.0869	-0.286	1.744
24.1151	-0.333	1.712
24.1434	-0.369	1.683
24.1717	-0.392	1.662
24.1999	-0.381	1.643
24.2282	-0.412	1.621
24.2565	-0.446	1.59
24.2848	-0.488	1.579
24.313	-0.487	1.564
24.3413	-0.487	1.55
24.3696	-0.493	1.538
24.3978	-0.532	1.545
24.4261	-0.551	1.547
24.4544	-0.577	1.555
24.4827	-0.595	1.547
24.5109	-0.607	1.539
24.5392	-0.605	1.515
24.5675	-0.59	1.509
24.5957	-0.607	1.501
24.624	-0.607	1.501
24.6523	-0.619	1.513
24.6805	-0.614	1.499
24.7088	-0.639	1.507
24.7371	-0.66	1.507
24.7654	-0.661	1.511
24.7936	-0.653	1.512
24.8219	-0.663	1.515
24.8502	-0.674	1.519
24.8784	-0.667	1.53
24.9067	-0.663	1.532
24.935	-0.688	1.549
24.9633	-0.7	1.55
24.9915	-0.71	1.568
25.0198	-0.7	1.581
25.0481	-0.684	1.581
25.0763	-0.691	1.571
25.1046	-0.705	1.56
25.1329	-0.719	1.561
25.1612	-0.736	1.558
25.1894	-0.753	1.555
25.2177	-0.754	1.554
25.246	-0.747	1.569
25.2742	-0.736	1.558
25.3025	-0.741	1.551
25.3308	-0.768	1.536
25.3591	-0.784	1.548
25.3873	-0.778	1.548
25.4156	-0.754	1.543
25.4439	-0.756	1.538
25.4721	-0.782	1.543
25.5004	-0.815	1.533
25.5287	-0.803	1.529
25.5569	-0.792	1.529
25.5852	-0.795	1.522
25.6135	-0.791	1.539
25.6418	-0.804	1.55
25.67	-0.809	1.554
25.6983	-0.823	1.546
25.7266	-0.804	1.536
25.7548	-0.81	1.546
25.7831	-0.822	1.552
25.8114	-0.823	1.555
25.8397	-0.823	1.55
25.8679	-0.828	1.547
25.8962	-0.841	1.556
25.9245	-0.837	1.557
25.9527	-0.835	1.574
25.981	-0.844	1.587
26.0093	-0.852	1.618
26.0376	-0.853	1.623
26.0658	-0.83	1.622
26.0941	-0.817	1.626
26.1224	-0.827	1.643
26.1506	-0.831	1.645
26.1789	-0.847	1.62
26.2072	-0.844	1.624
26.2355	-0.856	1.636
26.2637	-0.847	1.66
26.292	-0.83	1.663
26.3203	-0.805	1.674
26.3485	-0.822	1.66
26.3768	-0.829	1.671
26.4051	-0.839	1.675

## Sheet: Sup_Fig.1f
[DmpR+phenol]
time (min)	raw light scattering data: detector voltage (V) detector 2	raw light scattering data: detector voltage (V) detector 3	raw light scattering data: detector voltage (V) detector 4	raw light scattering data: detector voltage (V) detector 5	raw light scattering data: detector voltage (V) detector 6	raw light scattering data: detector voltage (V) detector 7	raw light scattering data: detector voltage (V) detector 8	raw light scattering data: detector voltage (V) detector 9	raw light scattering data: detector voltage (V) detector 10	raw light scattering data: detector voltage (V) detector 11	raw light scattering data: detector voltage (V) detector 12	raw light scattering data: detector voltage (V) detector 13	raw light scattering data: detector voltage (V) detector 14	raw light scattering data: detector voltage (V) detector 15	raw light scattering data: detector voltage (V) detector 16	raw light scattering data: detector voltage (V) detector 17	raw light scattering data: detector voltage (V) detector 18	raw UV absorbance data: detector voltage (V) channel 1	differential refractive index data: differential refractive index (RIU)	Forward Laser Monitor: Forward Laser Monitor (V)	absolute refractive index data: absolute refractive index (RIU)
0.0630859	0.149138	0.152907	0.0521416	0.0274943	0.0683587	0.0471413	0.0351089	0.0294496	0.0257482	0.024057	0.0262103	0.0280861	0.0363252	0.0562917	0.0922272	0.0385847	0.0827591	0.000980572	8.32418e-05	0.883397	1.32078
0.0799205	0.147974	0.151944	0.0521771	0.0275274	0.068217	0.047103	0.0351734	0.0294805	0.0258028	0.0240794	0.0262339	0.0281041	0.0363376	0.0563274	0.0922438	0.0386102	0.0828084	0.000977414	8.32426e-05	0.88339	1.32078
0.096755	0.146464	0.150973	0.0518709	0.0275098	0.0682018	0.0470649	0.0351864	0.0295363	0.0258223	0.0241269	0.0262718	0.0281558	0.036344	0.0563297	0.0922377	0.0386046	0.0829256	0.000976425	8.32425e-05	0.88339	1.32078
0.11359	0.144543	0.149326	0.0510931	0.0271356	0.0672249	0.0466366	0.0348304	0.0293157	0.0256581	0.0240127	0.0261576	0.0280461	0.0362448	0.0561946	0.0920739	0.0385542	0.0828356	0.000968317	8.32419e-05	0.883388	1.32078
0.130424	0.145911	0.150236	0.051337	0.0272476	0.0673956	0.0467875	0.034857	0.0293428	0.02567	0.0240341	0.0261604	0.0280665	0.0362658	0.056227	0.0921258	0.0385907	0.082831	0.00095832	8.32415e-05	0.883396	1.32078
0.147259	0.150368	0.15318	0.0520836	0.0275976	0.0681625	0.0473611	0.0350974	0.0295132	0.025772	0.0241198	0.0262419	0.0281693	0.0363885	0.0563688	0.0924296	0.0386465	0.0828706	0.000957376	8.32415e-05	0.883391	1.32078
0.164093	0.161415	0.161162	0.0545745	0.0285176	0.0708895	0.0478424	0.0354883	0.0298088	0.0259567	0.0242819	0.0263904	0.0282729	0.0365138	0.0564586	0.0925878	0.0386604	0.0829152	0.000959074	8.32414e-05	0.883372	1.32078
0.180928	0.151188	0.15387	0.052779	0.027966	0.0690561	0.0474694	0.0353713	0.0297948	0.0259383	0.0242528	0.0263622	0.0282388	0.0364507	0.0564128	0.092403	0.0386178	0.0829011	0.000959655	8.32411e-05	0.883402	1.32078
0.197762	0.150605	0.153446	0.0521743	0.0276192	0.0681645	0.0473335	0.03509	0.0295621	0.0258017	0.0241812	0.0262626	0.0281413	0.0363568	0.0563384	0.0923303	0.0385993	0.0829119	0.000959955	8.32414e-05	0.883393	1.32078
0.214597	0.150397	0.153235	0.0519767	0.0276537	0.0679709	0.0475883	0.0349648	0.0294637	0.0257506	0.0241093	0.0262279	0.0280933	0.0363466	0.0562662	0.092341	0.0386057	0.0829512	0.000962796	8.32414e-05	0.883411	1.32078
0.231432	0.146436	0.151699	0.0515795	0.0275185	0.0675388	0.0472464	0.0348956	0.0293761	0.0257008	0.0240157	0.0261814	0.0280438	0.0363063	0.0561918	0.092221	0.0385843	0.0828299	0.000971761	8.32417e-05	0.883416	1.32078
0.248266	0.149063	0.153737	0.0518412	0.0275038	0.067685	0.0471433	0.0349009	0.0293781	0.025693	0.0240124	0.0261773	0.0280494	0.0363092	0.056206	0.0922125	0.0385758	0.0828051	0.000978747	8.32422e-05	0.88342	1.32078
0.265101	0.158626	0.157475	0.0525595	0.0277018	0.0686494	0.0474286	0.0349961	0.0294935	0.0257099	0.0241106	0.0262128	0.0280993	0.0363145	0.0562769	0.092413	0.0385866	0.0828527	0.00098158	8.32423e-05	0.883402	1.32078
0.281935	0.150818	0.154222	0.0517121	0.0274455	0.067885	0.0469343	0.0348728	0.0293301	0.0256448	0.024031	0.0261584	0.0280323	0.0362559	0.0561767	0.0921921	0.0385483	0.0828094	0.000984897	8.32419e-05	0.883416	1.32078
0.29877	0.147273	0.151709	0.0516776	0.0272766	0.0677552	0.046823	0.0349418	0.0293728	0.0257186	0.0240668	0.0262207	0.0280716	0.0362985	0.0562156	0.0922274	0.0385723	0.0828028	0.000983805	8.32416e-05	0.883408	1.32078
0.315604	0.169729	0.168937	0.0565306	0.0298756	0.0714438	0.0499835	0.0359391	0.0301366	0.0261676	0.0245063	0.026557	0.0284803	0.0366485	0.0566799	0.0928383	0.0387415	0.0829607	0.00098112	8.32419e-05	0.883388	1.32078
0.332439	0.160388	0.161948	0.055534	0.0288858	0.0710576	0.0486768	0.0356393	0.0297038	0.0259315	0.0242919	0.0263714	0.0282895	0.0364675	0.0564514	0.092482	0.0386701	0.0828917	0.00097919	8.3242e-05	0.883402	1.32078
0.349273	0.146501	0.151339	0.0516663	0.0272582	0.0677376	0.0469307	0.0349558	0.0293939	0.0257239	0.0240607	0.0262062	0.0280899	0.0363002	0.0562154	0.0921823	0.0385635	0.0827695	0.000976418	8.3242e-05	0.883406	1.32078
0.366108	0.144476	0.149906	0.0513692	0.0271723	0.0675219	0.0468408	0.0349304	0.0293952	0.0257119	0.0240519	0.0261925	0.0280624	0.0362711	0.056181	0.0920926	0.0385338	0.0827659	0.000972906	8.32421e-05	0.883406	1.32078
0.382943	0.144286	0.149559	0.0511295	0.0270906	0.0672617	0.0467117	0.0348401	0.0293306	0.0256629	0.0240158	0.0261608	0.0280261	0.0362434	0.0561464	0.0920883	0.0385091	0.0827816	0.000967142	8.32423e-05	0.883402	1.32078
0.399777	0.146523	0.151861	0.0518003	0.0272545	0.0683044	0.0468566	0.0349882	0.0293344	0.0256962	0.0240251	0.026187	0.0280394	0.0362721	0.0561793	0.0921796	0.0385055	0.0827994	0.000960388	8.32423e-05	0.883401	1.32078
0.416612	0.149138	0.151583	0.0522062	0.0273413	0.0682719	0.0469799	0.0350632	0.0293758	0.0257215	0.0240302	0.0261993	0.0280564	0.0363103	0.0562074	0.0921827	0.0385158	0.0829075	0.000954574	8.32421e-05	0.883402	1.32078
0.433446	0.147203	0.15085	0.0517883	0.0273561	0.0680009	0.0470607	0.0350857	0.0294919	0.0257594	0.0240941	0.0262227	0.0280956	0.0363435	0.0562265	0.0922412	0.0385063	0.082923	0.000949595	8.32421e-05	0.883408	1.32078
0.450281	0.146057	0.15006	0.0514874	0.0271947	0.0676663	0.0467282	0.0348849	0.0293247	0.0256781	0.0240036	0.0261719	0.0280206	0.0362615	0.0561436	0.0921023	0.0384605	0.0828234	0.000947411	8.32419e-05	0.883416	1.32078
0.467115	0.145328	0.149632	0.0514109	0.0271243	0.0674241	0.0465664	0.0347979	0.0292434	0.0256353	0.0239537	0.0261339	0.0279796	0.0362199	0.056077	0.0920289	0.0384072	0.0828007	0.00094896	8.32416e-05	0.88342	1.32078
0.48395	0.144047	0.149503	0.0511697	0.0270831	0.0672278	0.046609	0.0348293	0.0292942	0.0256683	0.0239921	0.0261524	0.0280056	0.0362406	0.056096	0.0920375	0.0384232	0.0827493	0.000950841	8.32414e-05	0.883415	1.32078
0.500785	0.144773	0.149978	0.0514172	0.0271688	0.0675473	0.0468303	0.0349575	0.0294093	0.0257173	0.0240419	0.0262004	0.0280569	0.0362849	0.0561618	0.092105	0.0385177	0.0827701	0.000953093	8.32409e-05	0.883417	1.32078
0.517619	0.151074	0.154291	0.0531742	0.0277159	0.0685487	0.0472815	0.0351669	0.0295591	0.025805	0.0241086	0.0262712	0.0281253	0.036366	0.0562519	0.0923072	0.0385532	0.0829	0.000956337	8.32405e-05	0.883412	1.32078
0.534454	0.14727	0.151289	0.0518417	0.0273541	0.0678867	0.0469068	0.0349567	0.0294	0.0257234	0.0240438	0.0262062	0.0280734	0.0363091	0.0561858	0.0921591	0.038491	0.0827871	0.000961006	8.324e-05	0.883417	1.32078
0.551288	0.144532	0.149227	0.0510808	0.0270634	0.0672706	0.0466129	0.0347701	0.0292574	0.0256043	0.0239549	0.0261083	0.0279848	0.0362206	0.0560927	0.0919884	0.0384358	0.0827087	0.000964988	8.32396e-05	0.883417	1.32078
0.568123	0.145191	0.149763	0.0513892	0.0271661	0.0673755	0.046702	0.0348436	0.0293116	0.025635	0.0239779	0.0261253	0.0279951	0.0362326	0.0561048	0.0920189	0.0384509	0.0827486	0.000971416	8.32392e-05	0.883419	1.32078
0.584957	0.153017	0.154264	0.0527667	0.0274503	0.0682596	0.0470234	0.0350436	0.0294295	0.0257872	0.0240744	0.0262515	0.0280878	0.0363381	0.056218	0.0923155	0.0385126	0.0828046	0.000977001	8.32388e-05	0.883405	1.32078
0.601792	0.152346	0.152986	0.0523106	0.0274812	0.0684148	0.0471386	0.0351042	0.0294555	0.025811	0.0240938	0.0262635	0.0281154	0.0363623	0.0562681	0.0923271	0.0385068	0.0829019	0.000979119	8.32388e-05	0.883409	1.32078
0.618626	0.146211	0.150299	0.0516891	0.0273696	0.0680381	0.047132	0.0351758	0.0295224	0.0258412	0.0241147	0.0262865	0.0281275	0.0363774	0.0562616	0.0922235	0.0384775	0.0829087	0.000979946	8.3239e-05	0.883406	1.32078
0.635461	0.148511	0.150975	0.0519207	0.0274974	0.0680693	0.0472028	0.0352392	0.029606	0.0258898	0.0241443	0.0263215	0.0281326	0.0363917	0.0562555	0.0922213	0.0385044	0.0829269	0.000978312	8.32388e-05	0.88339	1.32078
0.652296	0.151949	0.153885	0.052736	0.0276917	0.0691156	0.0472812	0.035209	0.0296317	0.0259045	0.0241773	0.0263358	0.028155	0.0364284	0.05628	0.0922932	0.0385406	0.0831208	0.000984118	8.32382e-05	0.883384	1.32078
0.66913	0.146032	0.150608	0.0515971	0.0273334	0.0676794	0.0469457	0.0350277	0.0294849	0.0257913	0.024105	0.0262572	0.0280971	0.0363515	0.0561691	0.0921202	0.0384512	0.0829878	0.00104662	8.32386e-05	0.883404	1.32078
0.685965	0.144767	0.149623	0.0512793	0.0271958	0.0674776	0.0468419	0.0349308	0.0294066	0.0257048	0.0240365	0.0261878	0.0280726	0.0363	0.0561648	0.0920996	0.0384182	0.0828503	0.00117056	8.32395e-05	0.883403	1.32078
0.702799	0.146307	0.15015	0.0514622	0.0272444	0.0676198	0.0468513	0.0349017	0.029348	0.0256539	0.0240104	0.0261658	0.0280655	0.036299	0.0562047	0.0921586	0.0384505	0.0828185	0.00122475	8.32395e-05	0.883402	1.32078
0.719634	0.147228	0.151451	0.0520588	0.0274532	0.0683658	0.0471272	0.0351042	0.0295147	0.0257753	0.0241024	0.0262647	0.0281094	0.036383	0.0562613	0.0922443	0.0385237	0.082855	0.00120291	8.32399e-05	0.883402	1.32078
0.736468	0.151257	0.153946	0.0527621	0.0276752	0.0693485	0.0473607	0.0352953	0.029584	0.0258888	0.0241476	0.0263367	0.0281523	0.0364394	0.0563343	0.0923778	0.0385518	0.0829487	0.00118463	8.32404e-05	0.883402	1.32078
0.753303	0.173583	0.165084	0.0556016	0.0285674	0.0716994	0.0482218	0.0356226	0.0298112	0.0259999	0.0242785	0.0264277	0.0282782	0.0365739	0.0565831	0.092783	0.038638	0.0831246	0.00116883	8.3241e-05	0.883389	1.32078
0.770137	0.155875	0.161971	0.0561023	0.0286318	0.0719308	0.0480892	0.0356317	0.0297981	0.0259881	0.0242757	0.0263888	0.0282527	0.0365211	0.0564883	0.0926739	0.0386186	0.0830046	0.00116028	8.32415e-05	0.883396	1.32078
0.786972	0.153628	0.159453	0.0551556	0.0284409	0.0716231	0.0483732	0.0355566	0.0297878	0.0259233	0.0242033	0.0263588	0.0282293	0.0364931	0.0564548	0.092576	0.038576	0.0829675	0.00115535	8.32417e-05	0.883392	1.32078
0.803807	0.183213	0.183958	0.0642219	0.0320985	0.0812451	0.0522611	0.0372726	0.0306275	0.0263399	0.0245688	0.0267498	0.0286121	0.0369466	0.0570101	0.0932843	0.0387583	0.0832462	0.00115336	8.32414e-05	0.883387	1.32078
0.820641	0.16295	0.163227	0.0566123	0.0292631	0.072877	0.0488656	0.0358738	0.0298789	0.0259945	0.0243086	0.0264856	0.0283217	0.0365933	0.056554	0.0927774	0.0386066	0.0831176	0.00115496	8.32414e-05	0.883395	1.32078
0.837476	0.146631	0.150865	0.0514483	0.0272393	0.067677	0.0467263	0.0348939	0.0293309	0.025669	0.0240118	0.0261786	0.028057	0.0363	0.0561835	0.0923027	0.0384738	0.0829141	0.00116074	8.32421e-05	0.883394	1.32078
0.85431	0.149211	0.152328	0.052056	0.0273953	0.0683217	0.0467854	0.0349741	0.0293609	0.0256704	0.0240174	0.0261896	0.0280546	0.0362916	0.0561785	0.0923019	0.0384965	0.0829153	0.00117072	8.32424e-05	0.883381	1.32078
0.871145	0.151383	0.154485	0.0530575	0.0279921	0.0692202	0.0475479	0.0352335	0.0296027	0.0257746	0.024089	0.0262255	0.0280774	0.0363045	0.0561915	0.0922927	0.0385007	0.0829025	0.00119214	8.32423e-05	0.883388	1.32078
0.887979	0.145637	0.149933	0.0516273	0.0272654	0.0677315	0.0467746	0.0349353	0.0293372	0.0256978	0.0240011	0.0261628	0.0280035	0.0362372	0.0560754	0.0921587	0.0384428	0.082887	0.00121812	8.32425e-05	0.883385	1.32078
0.904814	0.144073	0.148846	0.0510581	0.0271122	0.0672095	0.0465882	0.0348287	0.0293006	0.0256705	0.0239872	0.0261445	0.027996	0.03622	0.0560514	0.0921231	0.0384181	0.0828782	0.00123941	8.32424e-05	0.883378	1.32078
0.921649	0.14452	0.149387	0.0511043	0.0271698	0.067146	0.0465645	0.0348016	0.0292813	0.0256397	0.0239741	0.0261291	0.0279861	0.0362107	0.0560571	0.09209	0.038446	0.0827961	0.00125278	8.32424e-05	0.883376	1.32078
0.938483	0.147089	0.151841	0.0517616	0.0275466	0.0678083	0.0469959	0.0349453	0.0294101	0.0256957	0.0240383	0.0261767	0.028053	0.0362779	0.0562064	0.0922281	0.0385285	0.0829153	0.00125674	8.32426e-05	0.883362	1.32078
0.955318	0.146946	0.151476	0.0516735	0.0274626	0.0677302	0.0469803	0.034946	0.0294151	0.0257199	0.024072	0.0261881	0.0280643	0.0362835	0.0561762	0.0922302	0.0384739	0.0830371	0.00125913	8.32424e-05	0.883356	1.32078
0.972152	0.145729	0.150729	0.0515958	0.0273703	0.0675842	0.0468284	0.0349543	0.0293873	0.025726	0.0240581	0.0261917	0.028044	0.0362703	0.0561074	0.0921516	0.0384409	0.0830019	0.00125966	8.32427e-05	0.883348	1.32078
0.988987	0.148077	0.153515	0.0530867	0.0280293	0.069431	0.0479278	0.0354003	0.0296799	0.0259489	0.0242179	0.0263539	0.0281811	0.0364358	0.0562586	0.0923095	0.0385084	0.0830425	0.00125636	8.32427e-05	0.883333	1.32078
1.00582	0.150268	0.155252	0.0535526	0.0280055	0.0698285	0.0478185	0.0354022	0.0296349	0.0259423	0.0241814	0.0263254	0.0281567	0.03642	0.0562421	0.0923299	0.0385175	0.0829881	0.00125066	8.32427e-05	0.883332	1.32078
1.02266	0.147141	0.151207	0.0517254	0.0273596	0.0677204	0.046865	0.034957	0.0293685	0.0257019	0.0240101	0.0261604	0.0280207	0.036277	0.0560949	0.0921575	0.0384801	0.082958	0.00124067	8.32433e-05	0.883331	1.32078
1.03949	0.14717	0.151008	0.051644	0.0273677	0.0676213	0.0468235	0.0348924	0.0293257	0.0256907	0.0240181	0.0261765	0.0280401	0.0362872	0.0561066	0.0921508	0.0384998	0.0829857	0.0012219	8.32435e-05	0.883331	1.32078
1.05633	0.153059	0.154106	0.0531453	0.0278773	0.0687877	0.0472052	0.0351444	0.0295346	0.0258736	0.0241761	0.0263368	0.0281837	0.036434	0.0563189	0.092395	0.038585	0.0830836	0.00120453	8.32434e-05	0.883309	1.32078
1.07316	0.163596	0.167041	0.0560453	0.028823	0.0709405	0.0480319	0.035572	0.0298515	0.0259884	0.0242604	0.0263748	0.0282933	0.0364903	0.0564224	0.0926688	0.0386041	0.0831547	0.00118862	8.32433e-05	0.883315	1.32078
1.08999	0.152349	0.155438	0.0528271	0.0275115	0.0693697	0.0471447	0.0352717	0.0294409	0.0257849	0.024076	0.0262264	0.0281088	0.0363701	0.056229	0.0923333	0.0385002	0.0830765	0.00117343	8.32434e-05	0.883307	1.32078
1.10683	0.158398	0.157465	0.0541264	0.027979	0.0703787	0.0477044	0.0353811	0.0295764	0.0258429	0.0241546	0.0262968	0.0281797	0.0364405	0.0563719	0.0924749	0.0385361	0.0831002	0.00116471	8.32435e-05	0.883305	1.32078
1.12366	0.156712	0.158287	0.0541956	0.0280353	0.0701769	0.0477372	0.0354161	0.0296124	0.0258423	0.0241685	0.0263107	0.0281651	0.0364286	0.0563153	0.0924208	0.0385223	0.0830861	0.0011601	8.32435e-05	0.883301	1.32078
1.1405	0.151865	0.154733	0.0524942	0.0275477	0.0682785	0.0469591	0.0349938	0.0293732	0.0257033	0.0240067	0.0261813	0.028032	0.036299	0.0561404	0.0922234	0.0384368	0.0829996	0.00115746	8.32438e-05	0.88331	1.32078
1.15733	0.15826	0.157916	0.0536529	0.027911	0.0691675	0.0473138	0.0350962	0.0294767	0.0257876	0.0240847	0.0262439	0.02808	0.0363612	0.0562209	0.0923778	0.0385059	0.0830971	0.00115923	8.32442e-05	0.883297	1.32078
1.17417	0.156933	0.1585	0.0541143	0.0284086	0.0694477	0.0474571	0.0352035	0.0296155	0.0258911	0.0242167	0.0263301	0.0281572	0.0364031	0.0562413	0.0923993	0.0385874	0.0831656	0.00116472	8.32444e-05	0.883301	1.32078
1.191	0.1462	0.151114	0.0517727	0.0274363	0.067938	0.0469482	0.0349894	0.0294014	0.0257539	0.0240642	0.0262224	0.0280724	0.0363013	0.0561304	0.0921859	0.038517	0.0830162	0.00117426	8.32446e-05	0.883291	1.32078
1.20784	0.14567	0.151129	0.0515317	0.0273733	0.0677541	0.0470069	0.0350159	0.0294267	0.025767	0.0240815	0.0262284	0.0280859	0.0363072	0.0561384	0.0921547	0.0384959	0.0830105	0.00119528	8.32447e-05	0.883285	1.32078
1.22467	0.146345	0.151477	0.0515525	0.0273469	0.0677275	0.0468997	0.0349638	0.0293665	0.025684	0.0240368	0.0261697	0.0280442	0.036281	0.0560981	0.092169	0.0384465	0.0831101	0.00121905	8.32454e-05	0.883278	1.32078
1.24151	0.144964	0.150174	0.0512527	0.0271345	0.0673991	0.0467105	0.0348846	0.0293037	0.025641	0.0239999	0.0261389	0.028008	0.0362602	0.0560383	0.0920978	0.0384141	0.083102	0.00124179	8.32458e-05	0.883281	1.32078
1.25834	0.144037	0.149318	0.051017	0.0270259	0.0671154	0.0465612	0.0348174	0.0292687	0.0256512	0.0239874	0.0261458	0.0280005	0.0362581	0.0560195	0.092081	0.0384123	0.08302	0.00125544	8.32457e-05	0.883273	1.32078
1.27517	0.144767	0.149983	0.0512607	0.0271616	0.0675062	0.0467842	0.034949	0.0293726	0.0257113	0.024029	0.026182	0.0280429	0.0362977	0.0560742	0.0921757	0.0384073	0.0830538	0.00125967	8.32458e-05	0.88326	1.32078
1.29201	0.145706	0.150554	0.0515905	0.0274104	0.0680213	0.0472051	0.0351642	0.0295571	0.0258018	0.0241066	0.0262386	0.0281196	0.0363523	0.0561491	0.0923369	0.0384027	0.0831614	0.00125988	8.32456e-05	0.883254	1.32078
1.30884	0.145318	0.149857	0.0515155	0.0273779	0.0676955	0.0470444	0.0350767	0.0294961	0.0258033	0.0241201	0.0262544	0.0281189	0.0363504	0.0561374	0.0922871	0.038408	0.0830539	0.00125783	8.32458e-05	0.883252	1.32078
1.32568	0.146744	0.150352	0.0516175	0.027415	0.0677111	0.046988	0.0350776	0.029497	0.0258155	0.0241298	0.0262683	0.0281183	0.0363595	0.0561553	0.0922649	0.0384428	0.0830616	0.00125541	8.32462e-05	0.883236	1.32078
1.34251	0.156188	0.157739	0.0533034	0.0277226	0.0693394	0.0472481	0.0351104	0.0295145	0.0258609	0.0241191	0.026319	0.0281324	0.0364141	0.0562198	0.0924686	0.0384847	0.0832186	0.00124833	8.32462e-05	0.883244	1.32078
1.35935	0.146112	0.150356	0.0512485	0.0272268	0.067367	0.0467233	0.0348337	0.0293252	0.0256806	0.0240374	0.0261681	0.0280271	0.036265	0.0560371	0.0922436	0.0384334	0.0831695	0.00123715	8.32462e-05	0.88326	1.32078
1.37618	0.14546	0.150136	0.0512063	0.0271804	0.0672319	0.0466447	0.0348099	0.0293018	0.0256591	0.0240169	0.0261522	0.0280145	0.036242	0.0560121	0.0921785	0.0384443	0.083099	0.0012158	8.32463e-05	0.883258	1.32078
1.39302	0.146937	0.151431	0.0521027	0.0272724	0.0679134	0.046791	0.0349772	0.0293724	0.0257308	0.0240159	0.0261805	0.0280187	0.0362722	0.056048	0.0921809	0.0384565	0.0829733	0.00119414	8.32469e-05	0.883257	1.32078
1.40985	0.147239	0.151295	0.0518407	0.0272596	0.0677421	0.0468044	0.0349601	0.0293658	0.0257241	0.0240073	0.0261853	0.0280196	0.0362887	0.0560708	0.0922266	0.0384634	0.0829777	0.00117719	8.32478e-05	0.883257	1.32078
1.42669	0.153965	0.156607	0.0531629	0.0280194	0.069354	0.0481625	0.0353393	0.0296612	0.0258839	0.0241906	0.0263365	0.0282259	0.0364647	0.0563427	0.0924876	0.0385581	0.0831595	0.00116569	8.32482e-05	0.88325	1.32078
1.44352	0.171376	0.173965	0.0581989	0.0302068	0.0772526	0.0507549	0.0364262	0.0302471	0.0263604	0.0245357	0.0266665	0.0284604	0.036745	0.0567781	0.0930133	0.0387015	0.0833843	0.00116007	8.3248e-05	0.883237	1.32078
1.46035	0.14548	0.15058	0.0514388	0.0272581	0.0673979	0.0466156	0.0348011	0.0292466	0.0256331	0.0239512	0.0261308	0.0279812	0.0362276	0.0560392	0.0921785	0.0384768	0.0830107	0.00115519	8.3248e-05	0.883252	1.32078
1.47719	0.144041	0.149006	0.0510133	0.0269982	0.06705	0.0465204	0.0347546	0.0292213	0.0256086	0.0239318	0.0261086	0.0279563	0.0362043	0.0559887	0.0920486	0.0384104	0.082863	0.00115362	8.32482e-05	0.883258	1.32078
1.49402	0.145306	0.150095	0.0512621	0.0270976	0.0673118	0.0466268	0.0348354	0.0293154	0.0256948	0.0240095	0.026186	0.0280233	0.0362865	0.0560636	0.092091	0.0384308	0.0829966	0.00115538	8.32481e-05	0.883253	1.32078
1.51086	0.152796	0.156052	0.0537066	0.0277457	0.0693535	0.0472265	0.0351148	0.029449	0.025812	0.0240923	0.0262947	0.0280778	0.0363814	0.0561684	0.0922829	0.0384905	0.0830557	0.00116133	8.32482e-05	0.883256	1.32078
1.52769	0.153381	0.157278	0.0545417	0.0279415	0.0708856	0.0477551	0.0354323	0.0295088	0.0258168	0.0240779	0.0263092	0.0280878	0.0364461	0.0562024	0.0924213	0.0385273	0.0829995	0.00116925	8.32485e-05	0.883253	1.32078
1.54453	0.152977	0.15494	0.0539625	0.0274753	0.0702874	0.0472428	0.035347	0.0294525	0.025832	0.0240603	0.0262673	0.0280926	0.0363812	0.0562178	0.0923904	0.0385802	0.0830286	0.0011859	8.32488e-05	0.883256	1.32078
1.56136	0.147984	0.151406	0.0517836	0.0272851	0.0678723	0.0469052	0.0349599	0.0293656	0.0257447	0.0240404	0.0262146	0.0280563	0.0363179	0.0561169	0.0922143	0.0385247	0.0829835	0.00120929	8.3249e-05	0.883272	1.32078
1.5782	0.146319	0.150278	0.0515783	0.0272908	0.0677197	0.0468876	0.0349664	0.0293868	0.025736	0.0240441	0.0262165	0.0280592	0.0363159	0.0561193	0.0922203	0.038508	0.0829965	0.00123044	8.32489e-05	0.883282	1.32078
1.59503	0.149881	0.151134	0.0517848	0.0274382	0.0679836	0.0471631	0.0350501	0.0294432	0.0257633	0.0240637	0.0262284	0.0280719	0.0363417	0.0561609	0.0923171	0.0385297	0.0831256	0.00124774	8.32491e-05	0.883279	1.32078
1.61187	0.145279	0.150191	0.0510689	0.0271057	0.0670507	0.0466009	0.0347498	0.0292369	0.0256213	0.0239605	0.0261309	0.0279893	0.0362406	0.0560409	0.0921467	0.0384562	0.0830967	0.00125472	8.32488e-05	0.883285	1.32078
1.6287	0.145212	0.150087	0.0512043	0.0271363	0.0672177	0.0466288	0.0348185	0.0292781	0.0256595	0.0239862	0.0261623	0.0280166	0.0362813	0.0560921	0.0922349	0.0384868	0.0831156	0.00125518	8.32485e-05	0.883271	1.32078
1.64553	0.147951	0.15265	0.0518105	0.0274277	0.068114	0.047096	0.0350448	0.0294476	0.025764	0.0240737	0.0262391	0.0280992	0.0363761	0.056214	0.0924846	0.0385653	0.0831287	0.00125652	8.32485e-05	0.883265	1.32078
1.66237	0.147018	0.1518	0.0519213	0.0273346	0.0678141	0.04688	0.0349953	0.0293768	0.0257076	0.0240241	0.0261864	0.0280373	0.0363025	0.0560929	0.0923041	0.0385167	0.0829698	0.00125383	8.32483e-05	0.883274	1.32078
1.6792	0.14608	0.150488	0.0515707	0.0272567	0.0675842	0.0467254	0.0349127	0.0293045	0.0256534	0.0239722	0.0261458	0.0279991	0.0362665	0.0560627	0.0922458	0.0384172	0.0828798	0.00124504	8.32482e-05	0.883259	1.32078
1.69604	0.146128	0.150124	0.0513373	0.0272296	0.0674818	0.0467007	0.0348685	0.0292889	0.025661	0.0239768	0.0261545	0.0280087	0.0362819	0.0560973	0.0922487	0.0383725	0.0829421	0.00123358	8.3248e-05	0.883267	1.32078
1.71287	0.146276	0.150342	0.0514989	0.0272571	0.0676706	0.0467664	0.0349249	0.0293261	0.0256966	0.024004	0.0261675	0.0280235	0.036289	0.0560992	0.0922228	0.0384058	0.0829689	0.00121536	8.32477e-05	0.88326	1.32078
1.72971	0.146024	0.15087	0.0515483	0.0273149	0.067651	0.0468224	0.0349505	0.0293334	0.0257197	0.0240183	0.0261702	0.0280218	0.0362833	0.0560784	0.0922104	0.0384593	0.0829258	0.00119262	8.32474e-05	0.88326	1.32078
1.74654	0.14789	0.153608	0.0523159	0.0276596	0.0682626	0.0473395	0.0350346	0.0294487	0.0257614	0.024054	0.026197	0.0280232	0.0363049	0.0560832	0.0922404	0.038453	0.0829057	0.00117297	8.32477e-05	0.883249	1.32078
1.76338	0.147536	0.151643	0.0516329	0.0272651	0.0677043	0.046761	0.0348645	0.0293017	0.0256594	0.0239774	0.0261529	0.0279902	0.0362805	0.0560644	0.0921871	0.0384115	0.082832	0.00116183	8.32477e-05	0.883256	1.32078
1.78021	0.146543	0.150706	0.0515076	0.0272056	0.06753	0.0466267	0.0348097	0.0292417	0.0256402	0.023959	0.026153	0.0279857	0.0362507	0.0560483	0.0921256	0.0384066	0.0828553	0.00115439	8.3247e-05	0.883252	1.32078
1.79705	0.144088	0.149483	0.05121	0.0271271	0.0672666	0.0466067	0.0348175	0.0292581	0.0256439	0.0239706	0.026162	0.0280006	0.0362413	0.056047	0.0921181	0.0384166	0.0829425	0.00114847	8.32468e-05	0.883255	1.32078
1.81388	0.144893	0.15038	0.0513289	0.0272104	0.0673056	0.0467166	0.0348792	0.0293401	0.025682	0.0240148	0.0261566	0.0280122	0.0362513	0.0560565	0.0921699	0.0384127	0.0829077	0.00114845	8.32466e-05	0.883257	1.32078
1.83071	0.149987	0.156347	0.0537792	0.0284647	0.0700517	0.0478909	0.0354754	0.0295579	0.0258304	0.0241426	0.0262238	0.0280886	0.0363332	0.056148	0.092365	0.0384331	0.0829432	0.00115099	8.32461e-05	0.883244	1.32078
1.84755	0.153154	0.160977	0.0548475	0.0287805	0.0693693	0.0483966	0.0354735	0.029683	0.025887	0.0243009	0.0263672	0.0282879	0.0364742	0.0563721	0.0924914	0.0385267	0.0829969	0.00115622	8.32457e-05	0.883207	1.32078
1.86438	0.145817	0.151507	0.0518009	0.0273039	0.0677646	0.0469103	0.0349877	0.0293755	0.0257172	0.0240484	0.0262126	0.0280601	0.0363152	0.0561503	0.0922692	0.0384781	0.0829785	0.00116923	8.32453e-05	0.883243	1.32078
1.88122	0.14546	0.150764	0.0514753	0.0271877	0.0674488	0.0467201	0.0348742	0.0293031	0.0256578	0.0239896	0.0261558	0.028018	0.0362663	0.056083	0.0922009	0.0384532	0.0829513	0.00118789	8.3245e-05	0.883243	1.32078
1.89805	0.146233	0.150603	0.0513764	0.0272055	0.0673258	0.0466544	0.0348164	0.0292815	0.0256424	0.023977	0.0261529	0.0280204	0.0362681	0.0560923	0.0922143	0.0384456	0.0827952	0.00120707	8.3245e-05	0.883245	1.32078
1.91489	0.145724	0.150633	0.0514438	0.0272322	0.0674239	0.0466461	0.0348299	0.0292898	0.0256479	0.0239768	0.0261566	0.0280191	0.0362688	0.0560878	0.0921817	0.0384436	0.0828233	0.00122811	8.32454e-05	0.883251	1.32078
1.93172	0.145594	0.151363	0.0518153	0.0273773	0.0681033	0.0468371	0.0350344	0.0293735	0.0257109	0.0240236	0.0261966	0.0280455	0.0362988	0.0561154	0.0921873	0.0384471	0.0829104	0.00124319	8.32455e-05	0.88325	1.32078
1.94856	0.145754	0.151493	0.051952	0.0274561	0.0681958	0.0470872	0.0350676	0.0294689	0.0257549	0.0240533	0.0262055	0.0280616	0.0363128	0.0561454	0.092242	0.0384387	0.0828873	0.00124824	8.32453e-05	0.883245	1.32078
1.96539	0.145896	0.15148	0.0520275	0.0275	0.0682184	0.0471959	0.0350817	0.0294839	0.0257517	0.0240338	0.0261943	0.0280409	0.0363033	0.0561218	0.0922647	0.0384186	0.0829003	0.00124775	8.32452e-05	0.88324	1.32078
1.98223	0.147288	0.151742	0.0521018	0.0274866	0.0683001	0.0472389	0.0351109	0.029466	0.0257609	0.0240493	0.0262154	0.0280683	0.0363311	0.05615	0.0922992	0.0384361	0.0829703	0.00124614	8.3245e-05	0.883237	1.32078
1.99906	0.146232	0.150865	0.0519302	0.0274356	0.0680941	0.0471353	0.035076	0.0294586	0.0257621	0.0240965	0.0262486	0.0281085	0.0363581	0.0561613	0.0922824	0.0384583	0.082959	0.00124645	8.32446e-05	0.883239	1.32078
2.0159	0.144921	0.15003	0.0516449	0.0273521	0.067696	0.0469766	0.0350072	0.0293947	0.0257087	0.024049	0.0262084	0.0280691	0.0363219	0.0561285	0.0922714	0.0384287	0.082925	0.00124035	8.32441e-05	0.883243	1.32078
2.03273	0.147501	0.151302	0.0521164	0.0275709	0.0681808	0.0471324	0.0350806	0.0294336	0.0257495	0.0240593	0.0262266	0.0280941	0.0363407	0.0561837	0.092333	0.0384304	0.0829834	0.00122714	8.3244e-05	0.88324	1.32078
2.04956	0.150654	0.154475	0.0529676	0.0279289	0.0689215	0.0474192	0.0352197	0.0295542	0.0258417	0.024158	0.0263203	0.0281576	0.0364099	0.0562494	0.0924269	0.038405	0.0830609	0.00120976	8.32438e-05	0.883241	1.32078
2.0664	0.145031	0.149994	0.0514795	0.0273014	0.0673889	0.0467651	0.0349106	0.0293505	0.0256932	0.0240237	0.0261841	0.0280243	0.0362777	0.0560521	0.092164	0.0383629	0.0829841	0.00118951	8.32437e-05	0.883254	1.32078
2.08323	0.144385	0.149242	0.0511272	0.0271154	0.0672144	0.0466207	0.0348285	0.0292949	0.025656	0.0239851	0.0261545	0.0280087	0.0362492	0.056043	0.0921028	0.0383453	0.0829033	0.00117235	8.32437e-05	0.883253	1.32078
2.10007	0.145747	0.150545	0.0516186	0.0273288	0.0677391	0.0469215	0.0350077	0.0294344	0.0257624	0.0240894	0.0262312	0.0280912	0.0363155	0.056158	0.0922002	0.0383551	0.0830035	0.00115727	8.32436e-05	0.883252	1.32078
2.1169	0.146486	0.151396	0.0520855	0.0274602	0.0681517	0.0471626	0.0351748	0.0295608	0.0258629	0.0241694	0.0263225	0.0281725	0.0364096	0.0562537	0.0922928	0.0383726	0.0830428	0.00114924	8.32438e-05	0.883244	1.32078
2.13374	0.146594	0.15141	0.0519605	0.0274154	0.0680154	0.0471333	0.035167	0.0295602	0.0258475	0.0241641	0.0263242	0.028196	0.0364324	0.056302	0.0923904	0.0383944	0.082952	0.00114782	8.32437e-05	0.883242	1.32078
2.15057	0.150264	0.152872	0.0523861	0.0274801	0.0683587	0.0470931	0.035148	0.0294766	0.0258501	0.0241163	0.0262953	0.0281424	0.0363938	0.0562726	0.0924046	0.0384023	0.0829111	0.0011473	8.32431e-05	0.883243	1.32078
2.16741	0.15392	0.153772	0.0526711	0.0275322	0.0687923	0.0470812	0.0351554	0.0294596	0.0258412	0.024103	0.0262824	0.0281271	0.0364018	0.0562936	0.0924295	0.0384629	0.0829214	0.00115228	8.32426e-05	0.883244	1.32078
2.18424	0.14982	0.152888	0.0522024	0.0275027	0.0681496	0.0469128	0.0349972	0.0293873	0.0257508	0.0240591	0.026229	0.0281024	0.0363687	0.0562538	0.0923837	0.038434	0.0829738	0.00115787	8.32426e-05	0.883244	1.32078
2.20108	0.152847	0.155615	0.0529485	0.0278223	0.0686596	0.0473339	0.0351355	0.0295	0.0258146	0.0241089	0.0262873	0.0281532	0.0364214	0.0563018	0.0924928	0.0383965	0.0830426	0.00116482	8.32429e-05	0.88324	1.32078
2.21791	0.163475	0.15972	0.053804	0.0281518	0.0703557	0.0479941	0.0355511	0.0297132	0.0259843	0.0242311	0.026424	0.0282917	0.0365825	0.0565601	0.092784	0.0384584	0.0831605	0.00117941	8.32422e-05	0.883236	1.32078
2.23474	0.153353	0.154282	0.0529294	0.0277623	0.0690917	0.0473295	0.0352411	0.0295026	0.0258011	0.0241051	0.0262899	0.0281526	0.0364163	0.0563049	0.0924288	0.0384382	0.083084	0.00120032	8.32421e-05	0.88325	1.32078
2.25158	0.150705	0.153379	0.0528222	0.0277768	0.0688934	0.0472495	0.0351465	0.0294493	0.0257449	0.0240509	0.0262368	0.0280815	0.0363497	0.0561945	0.0923066	0.0384279	0.0829767	0.0012223	8.32423e-05	0.883259	1.32078
2.26841	0.152889	0.156248	0.0529586	0.0279494	0.0692147	0.0476336	0.0352526	0.0296394	0.0258197	0.0241811	0.0262873	0.0281507	0.0364107	0.0562649	0.0924288	0.038433	0.0829631	0.00123643	8.32424e-05	0.883247	1.32078
2.28525	0.15212	0.158368	0.0531345	0.0284619	0.0697805	0.0482572	0.0356148	0.0299184	0.02609	0.024466	0.0265023	0.0283272	0.0365815	0.0564181	0.0925544	0.0384767	0.0829842	0.00124439	8.3242e-05	0.883252	1.32078
2.30208	0.145705	0.150267	0.0515681	0.0272973	0.0680009	0.0472077	0.0352964	0.0296574	0.0259515	0.0242335	0.0263689	0.0281979	0.0364702	0.0563241	0.0924117	0.0384318	0.0829097	0.0012451	8.32414e-05	0.883259	1.32078
2.31892	0.146507	0.151596	0.051938	0.0273246	0.0679976	0.0470546	0.0350622	0.029465	0.0258361	0.0241293	0.0262988	0.0281336	0.0363893	0.056206	0.0923068	0.038371	0.0829338	0.0012419	8.32411e-05	0.88325	1.32078
2.33575	0.14696	0.152801	0.0520978	0.0275861	0.0680116	0.0472349	0.0350059	0.0294088	0.0257878	0.0240769	0.0262555	0.0281114	0.0363578	0.0561656	0.092251	0.0383403	0.0830289	0.00124067	8.3241e-05	0.883256	1.32078
2.35259	0.146315	0.152233	0.051697	0.0274361	0.0678244	0.0471926	0.0349867	0.0293952	0.0257288	0.0240393	0.0262026	0.0280623	0.0363366	0.0561373	0.0922319	0.0383024	0.0830088	0.0012366	8.3241e-05	0.883256	1.32078
2.36942	0.156717	0.161221	0.0552916	0.029106	0.0715162	0.048675	0.0355312	0.0298943	0.0259229	0.024157	0.0262934	0.0281463	0.0364583	0.0563494	0.0924841	0.0383669	0.0830864	0.00122485	8.32408e-05	0.883248	1.32078
2.38626	0.157327	0.161769	0.056793	0.0290683	0.0731848	0.0485168	0.0358551	0.0299378	0.0261187	0.0242974	0.0264484	0.0282796	0.036571	0.0564485	0.092637	0.0384516	0.0831263	0.00120599	8.3241e-05	0.883252	1.32078
2.40309	0.146633	0.151029	0.0520212	0.027453	0.0682792	0.047114	0.0351461	0.0295105	0.0258147	0.0240951	0.0262747	0.0281264	0.0364073	0.0562146	0.0923685	0.0383784	0.083029	0.00118505	8.3241e-05	0.883251	1.32078
2.41992	0.145636	0.150249	0.0512996	0.0271715	0.067364	0.0467003	0.0349074	0.0293262	0.0256918	0.0240084	0.0261832	0.0280421	0.0363161	0.0561154	0.0922286	0.0383502	0.0830756	0.00116477	8.32405e-05	0.883252	1.32078
2.43676	0.144387	0.149919	0.0512527	0.0271336	0.0672674	0.0466218	0.034847	0.0292889	0.0256635	0.0239975	0.0261704	0.0280232	0.0362823	0.0560649	0.0920771	0.0383421	0.0831056	0.00115291	8.32403e-05	0.883254	1.32078
2.45359	0.14447	0.149945	0.0514937	0.0272013	0.06752	0.0467201	0.0348908	0.0293167	0.0256822	0.0240158	0.0261905	0.0280439	0.0362903	0.056096	0.0921059	0.0383638	0.0830901	0.00114748	8.32406e-05	0.883258	1.32078
2.47043	0.147077	0.151973	0.0520248	0.0273999	0.068126	0.0470112	0.0349944	0.029369	0.0257078	0.0240389	0.0262012	0.0280672	0.0363137	0.0561561	0.0922377	0.038413	0.0831702	0.00114316	8.32409e-05	0.883257	1.32078
2.48726	0.151807	0.15623	0.0528991	0.0278367	0.0689027	0.0476258	0.0351293	0.0295144	0.0258041	0.0241332	0.0262662	0.0281633	0.0363999	0.0562937	0.0924254	0.0384433	0.0832469	0.00114175	8.32407e-05	0.883253	1.32078
2.5041	0.153374	0.155771	0.0535198	0.0280137	0.0695015	0.0475457	0.0352787	0.0295769	0.0259164	0.0242134	0.026368	0.0282287	0.0364895	0.056347	0.092506	0.0384354	0.0832405	0.00114528	8.32407e-05	0.883251	1.32078
2.52093	0.154582	0.157929	0.0552705	0.0285015	0.0711878	0.0479535	0.0355682	0.0296592	0.0259625	0.0242583	0.026441	0.0282664	0.0365536	0.0563939	0.0925894	0.0384619	0.0831616	0.00115016	8.32407e-05	0.883253	1.32078
2.53777	0.165466	0.169275	0.0591864	0.0297695	0.0744303	0.048926	0.0359589	0.0298264	0.0260569	0.0243837	0.0265049	0.0283357	0.0365843	0.0564446	0.0926942	0.0385189	0.0832349	0.00115893	8.32398e-05	0.883254	1.32078
2.5546	0.164889	0.166773	0.0568884	0.0291191	0.0714283	0.0483945	0.0355415	0.0297251	0.0260259	0.0243996	0.0264419	0.0282802	0.0364979	0.0563391	0.0925536	0.0384773	0.0834067	0.00118027	8.32391e-05	0.883247	1.32078
2.57144	0.170301	0.165804	0.0561381	0.0288755	0.0709791	0.0486474	0.0358694	0.0298696	0.0261414	0.0243387	0.026497	0.028343	0.0367566	0.0565578	0.0929866	0.0385057	0.0836128	0.00120264	8.32386e-05	0.883228	1.32078
2.58827	0.16088	0.159236	0.0543839	0.0281655	0.0698357	0.0476807	0.0355111	0.0297009	0.0260297	0.024237	0.0264004	0.0282496	0.0365825	0.0564555	0.0928411	0.03851	0.0834608	0.00122272	8.32382e-05	0.883244	1.32078
2.6051	0.167183	0.167307	0.0572636	0.0283931	0.0716531	0.0478235	0.0354749	0.0297013	0.0260948	0.0242257	0.0264652	0.0282312	0.0365536	0.0564583	0.0927474	0.0385222	0.0833889	0.00123434	8.32384e-05	0.88323	1.32078
2.62194	0.159549	0.164786	0.0576625	0.028518	0.0730764	0.0479505	0.0354116	0.0296441	0.0259301	0.0241566	0.026433	0.0281795	0.0364981	0.0563797	0.0925882	0.03848	0.0831573	0.00123677	8.32386e-05	0.883244	1.32078
2.63877	0.144671	0.149939	0.0512824	0.0272027	0.0672803	0.0466626	0.034835	0.0292782	0.0256407	0.0239813	0.0261493	0.0280199	0.0362594	0.0560324	0.0921691	0.0383697	0.0829574	0.00123805	8.3238e-05	0.883233	1.32078
2.65561	0.144281	0.14946	0.0511072	0.0271183	0.0671052	0.0465189	0.0347614	0.0292192	0.0256103	0.0239321	0.0261241	0.0279873	0.0362406	0.055987	0.0920938	0.0383599	0.0830002	0.001237	8.32371e-05	0.88324	1.32078
2.67244	0.145594	0.150243	0.051426	0.027344	0.0673362	0.0467245	0.0348385	0.0292799	0.0256511	0.0239623	0.0261615	0.0280178	0.0362863	0.0560641	0.0921833	0.0383906	0.0830908	0.00124045	8.32368e-05	0.883222	1.32078
2.68928	0.168515	0.168846	0.0558593	0.0295473	0.0718847	0.0486071	0.0356864	0.0298842	0.0259668	0.0243937	0.0264122	0.028298	0.0365883	0.0565278	0.0928606	0.0385408	0.0832358	0.00123628	8.3237e-05	0.883215	1.32078
2.70611	0.157753	0.160749	0.0542847	0.0284442	0.0701698	0.047685	0.0353164	0.029629	0.0259122	0.0242304	0.0263466	0.0281661	0.0364501	0.0563031	0.0925198	0.0384504	0.0830366	0.00121738	8.3237e-05	0.88322	1.32078
2.72295	0.151163	0.154898	0.0532725	0.0278656	0.0689617	0.0472163	0.0351449	0.0294884	0.0258396	0.024112	0.0263017	0.0281226	0.0364064	0.0562079	0.0924127	0.0383892	0.0830289	0.00119842	8.32364e-05	0.883228	1.32078
2.73978	0.146952	0.152151	0.052143	0.0274124	0.0681666	0.0469434	0.0350644	0.0294097	0.0257744	0.0240556	0.0262516	0.0280834	0.0363507	0.0561599	0.0923499	0.038408	0.083045	0.0011786	8.32356e-05	0.883227	1.32078
2.75662	0.145382	0.149769	0.0513056	0.0272084	0.06737	0.0467844	0.0350057	0.029391	0.0257575	0.0240539	0.0262465	0.0280888	0.0363504	0.0561687	0.0923303	0.0384378	0.0829534	0.00116337	8.32357e-05	0.883218	1.32078
2.77345	0.148427	0.152814	0.052233	0.0277874	0.06847	0.0475137	0.0352595	0.0296256	0.0258824	0.0241798	0.0263081	0.0281936	0.0364335	0.0562812	0.0925022	0.0384624	0.0830056	0.00115571	8.3236e-05	0.883207	1.32078
2.79028	0.14783	0.15214	0.0521039	0.0275162	0.0683656	0.0470965	0.0350502	0.0294048	0.0257429	0.0240471	0.0262249	0.0281009	0.0363544	0.0561706	0.092328	0.03841	0.0830519	0.00114816	8.32363e-05	0.88321	1.32078
2.80712	0.152227	0.155809	0.0529951	0.0277785	0.0689435	0.0474895	0.0351783	0.0295098	0.0258106	0.0241033	0.0262615	0.0281293	0.03638	0.0562039	0.0923625	0.0384342	0.0831609	0.00114379	8.32366e-05	0.883216	1.32078
2.82395	0.153636	0.157547	0.0534054	0.027899	0.0692331	0.04772	0.0352841	0.0296352	0.0258893	0.0242004	0.0263257	0.0281918	0.036438	0.0562431	0.092444	0.0384593	0.0830948	0.00114341	8.32369e-05	0.883219	1.32078
2.84079	0.149984	0.154135	0.0528882	0.0276816	0.0689399	0.0474192	0.0352626	0.0295776	0.025851	0.0241464	0.0263108	0.0281581	0.0364284	0.0562191	0.0924036	0.0384586	0.0830537	0.00114831	8.32373e-05	0.883214	1.32078
2.85762	0.148263	0.152667	0.0529611	0.0275925	0.06863	0.0472735	0.0351824	0.02946	0.0257534	0.0240618	0.0262446	0.0280822	0.0363671	0.0561559	0.0922787	0.0384378	0.0830804	0.00115464	8.32376e-05	0.883222	1.32078
2.87446	0.146946	0.151891	0.0527122	0.0274401	0.0683669	0.0471087	0.0351134	0.0293864	0.0256874	0.0240031	0.0262189	0.0280624	0.0363619	0.0561224	0.0922408	0.0384216	0.0831472	0.00116374	8.3238e-05	0.883218	1.32078
2.89129	0.167309	0.167949	0.0578927	0.0295439	0.0747903	0.0498171	0.0363719	0.0300786	0.0261462	0.0243449	0.0265872	0.0283864	0.0367799	0.0567135	0.0930143	0.0385959	0.0833471	0.00118374	8.32381e-05	0.883189	1.32078
2.90813	0.172192	0.170363	0.05731	0.0293563	0.0732853	0.0493174	0.0361358	0.0301725	0.0261774	0.0244572	0.0265835	0.0283956	0.0366984	0.0566381	0.0929445	0.0386147	0.0832501	0.00120939	8.3238e-05	0.883176	1.32078
2.92496	0.157919	0.161214	0.0550417	0.0286423	0.0703411	0.0484746	0.0357675	0.0298908	0.0259649	0.0242436	0.0263965	0.028255	0.0365541	0.0564547	0.0926744	0.0385383	0.0832137	0.00122858	8.32378e-05	0.883188	1.32078
2.9418	0.150204	0.155373	0.053181	0.0279192	0.0683997	0.0473235	0.0351911	0.0295398	0.0258094	0.0241212	0.0262731	0.0281541	0.0363976	0.0562719	0.0923882	0.0384966	0.083134	0.00124182	8.32377e-05	0.883192	1.32078
2.95863	0.146089	0.151767	0.0518456	0.0275061	0.0677134	0.0468541	0.0349649	0.0293645	0.025703	0.0240412	0.0261847	0.028081	0.0363015	0.056137	0.0922373	0.0384461	0.0828556	0.0012474	8.32371e-05	0.883187	1.32078
2.97547	0.149171	0.153905	0.0524807	0.027726	0.0687212	0.0473319	0.0351716	0.0295089	0.025798	0.0241139	0.0262701	0.0281498	0.0363946	0.0562842	0.0924206	0.0384878	0.0829226	0.00124603	8.32364e-05	0.883181	1.32078
2.9923	0.162411	0.165267	0.0564598	0.0293196	0.0726075	0.0500411	0.0362357	0.0300949	0.0261059	0.0244399	0.0266196	0.0285286	0.036749	0.0568	0.0929294	0.0386473	0.0833046	0.00124409	8.32359e-05	0.883163	1.32078
3.00913	0.167956	0.173088	0.0613424	0.0306189	0.0770442	0.0512298	0.0370101	0.0306542	0.0265951	0.0247735	0.0268913	0.0287367	0.0370484	0.0568809	0.0930848	0.0386704	0.0832975	0.00124262	8.32348e-05	0.883184	1.32078
3.02597	0.149782	0.154669	0.0521843	0.0276742	0.0685229	0.0473091	0.0352346	0.0295993	0.0258966	0.0242057	0.0263539	0.0282576	0.0365013	0.0564062	0.0924681	0.0385091	0.0830741	0.00124052	8.32347e-05	0.883189	1.32078
3.0428	0.152358	0.15614	0.0529084	0.0278434	0.0691166	0.0474218	0.0352486	0.0295574	0.0258544	0.0241333	0.0263194	0.0281654	0.0364614	0.0562959	0.0924442	0.0385012	0.0831034	0.00122551	8.32351e-05	0.883188	1.32078
3.05964	0.151722	0.156183	0.0535379	0.0279958	0.0693928	0.0475511	0.0352707	0.0294944	0.0258005	0.0240941	0.0262684	0.0281153	0.036404	0.0562203	0.092352	0.0384413	0.0832211	0.00120293	8.32352e-05	0.883187	1.32078
3.07647	0.145804	0.150592	0.0515599	0.0272854	0.067702	0.0468032	0.0349769	0.0293655	0.025743	0.0240611	0.0262333	0.028082	0.0363489	0.0561453	0.0922315	0.0383742	0.0832106	0.00118081	8.32355e-05	0.883194	1.32078
3.09331	0.147138	0.151878	0.0524303	0.0274795	0.0683893	0.0470107	0.0350034	0.0293744	0.0257264	0.0240503	0.0262321	0.0281044	0.0363674	0.0562241	0.0922931	0.0383944	0.0831624	0.00116081	8.32359e-05	0.883189	1.32078
3.11014	0.151165	0.153753	0.0530386	0.0277844	0.0688557	0.0473958	0.0351124	0.0294812	0.0257516	0.0240914	0.0262625	0.0281579	0.0364209	0.0563756	0.092436	0.0384554	0.0831717	0.00114952	8.32357e-05	0.883178	1.32078
3.12698	0.157173	0.157871	0.0542521	0.0281829	0.0695132	0.0478418	0.0352704	0.0295494	0.0258538	0.0241529	0.0263161	0.0282061	0.0364771	0.0564212	0.0925492	0.0384907	0.0831471	0.00113975	8.32355e-05	0.883182	1.32078
3.14381	0.157009	0.15995	0.0550797	0.0283051	0.0701146	0.0478461	0.0352253	0.0294786	0.025845	0.0241145	0.0262815	0.0281625	0.0364287	0.0563109	0.0925397	0.0384598	0.0830573	0.00113659	8.32356e-05	0.883182	1.32078
3.16065	0.149352	0.153697	0.052876	0.0276681	0.0687923	0.0470555	0.035129	0.0294266	0.0257879	0.0240777	0.0262702	0.0281153	0.0363765	0.0562223	0.0923718	0.0384334	0.0830471	0.00114368	8.3236e-05	0.883187	1.32078
3.17748	0.14986	0.155492	0.0531715	0.027772	0.0698003	0.0473747	0.0353746	0.0294717	0.0257967	0.024082	0.0262944	0.0281242	0.0364207	0.0562479	0.0923964	0.0384195	0.0830847	0.00114972	8.32359e-05	0.883187	1.32078
3.19431	0.149039	0.155149	0.0531742	0.0280309	0.0701557	0.0482046	0.0355222	0.0295862	0.025831	0.024143	0.0263463	0.0282204	0.0365303	0.0563418	0.0925212	0.0384592	0.0831133	0.00115249	8.32352e-05	0.883185	1.32078
3.21115	0.147636	0.152363	0.0521623	0.0275845	0.0683699	0.0473247	0.0350576	0.0294035	0.0257522	0.0240588	0.0262483	0.0281302	0.036387	0.0562226	0.0923774	0.0384815	0.083035	0.00116072	8.32347e-05	0.883173	1.32078
3.22798	0.148758	0.152644	0.0520814	0.0274868	0.0679396	0.0469372	0.0349507	0.0293517	0.0257184	0.0240242	0.0262083	0.0280898	0.0363386	0.0561643	0.0922765	0.0384661	0.0829596	0.00117915	8.32344e-05	0.883159	1.32078
3.24482	0.145867	0.150941	0.051847	0.0273928	0.0678003	0.0468918	0.034979	0.0293632	0.0257192	0.0240254	0.0262007	0.028053	0.0363049	0.0560731	0.0921928	0.0384499	0.0829532	0.00120327	8.32341e-05	0.883165	1.32078
3.26165	0.144499	0.149233	0.0512712	0.0271137	0.0672103	0.0465678	0.0348263	0.0292621	0.0256566	0.0239734	0.0261534	0.0280094	0.0362593	0.0560257	0.0921407	0.0383911	0.0828788	0.00122605	8.32337e-05	0.883164	1.32078
3.27849	0.144812	0.149304	0.0513917	0.0271479	0.0673108	0.046593	0.0348537	0.0292648	0.025662	0.0239702	0.0261715	0.0280232	0.0362774	0.0560646	0.0921626	0.0383793	0.0828274	0.0012398	8.32339e-05	0.883164	1.32078
3.29532	0.147443	0.150972	0.0518777	0.0274196	0.06779	0.0468976	0.0349374	0.0293403	0.0257037	0.0240021	0.0262028	0.0280536	0.036307	0.0561236	0.0922454	0.0384225	0.0827681	0.00124558	8.3234e-05	0.88316	1.32078
3.31216	0.148021	0.152702	0.052074	0.0276489	0.068066	0.0472808	0.0349248	0.029368	0.0256857	0.0239979	0.0261704	0.0280243	0.0362653	0.0561003	0.0922215	0.0384069	0.0828111	0.00124818	8.32337e-05	0.883162	1.32078
3.32899	0.146552	0.151481	0.0518762	0.0273472	0.0678955	0.0469278	0.0349245	0.0293417	0.0256721	0.0239809	0.026154	0.0280007	0.036245	0.0560785	0.0921751	0.0383784	0.0828711	0.00124435	8.32332e-05	0.883156	1.32078
3.34583	0.147033	0.151392	0.0517544	0.0273495	0.0679134	0.0469418	0.0350272	0.029404	0.0257492	0.0240528	0.0262277	0.0280773	0.0363106	0.0561586	0.0922529	0.0384091	0.0828255	0.00123547	8.32326e-05	0.883164	1.32078
3.36266	0.147209	0.151388	0.0516621	0.0274503	0.0679216	0.0471143	0.0351343	0.0295373	0.0258409	0.0241663	0.0262816	0.0281742	0.0363732	0.056222	0.0923094	0.0384265	0.082819	0.00122907	8.32324e-05	0.883163	1.32078
3.37949	0.148598	0.152448	0.052007	0.0275587	0.0685264	0.0472458	0.0352582	0.0295561	0.0258674	0.0241426	0.0262937	0.0281856	0.0364099	0.0562893	0.0923379	0.0384266	0.0828816	0.00121612	8.32321e-05	0.883156	1.32078
3.39633	0.157104	0.159277	0.0551825	0.0284658	0.0719434	0.0481347	0.0357528	0.0296802	0.0259677	0.0241969	0.0263618	0.0282452	0.0364959	0.05639	0.0925513	0.0384728	0.0830582	0.00119764	8.32317e-05	0.88315	1.32078
3.41316	0.160211	0.16409	0.0572637	0.0285222	0.0719033	0.0485281	0.03554	0.0297067	0.02609	0.0242973	0.0264623	0.0282653	0.0365317	0.0563483	0.0925838	0.0384789	0.0831812	0.00117545	8.32317e-05	0.883161	1.32078
3.43	0.146458	0.152004	0.0522197	0.0274487	0.0682768	0.0470878	0.035188	0.0294441	0.0258117	0.0240964	0.0262735	0.028122	0.0363793	0.0561844	0.0923206	0.0384355	0.0830478	0.00115585	8.32315e-05	0.883141	1.32078
3.44683	0.149708	0.154613	0.0526828	0.0275761	0.0689828	0.0472744	0.0352838	0.0294801	0.0258121	0.0241094	0.0263066	0.0281458	0.0364038	0.0562738	0.0923952	0.0384785	0.0830636	0.00114688	8.3231e-05	0.883163	1.32078
3.46367	0.160639	0.161978	0.0551002	0.0279885	0.0710665	0.0477456	0.0353984	0.0295234	0.0259033	0.0241756	0.0264158	0.0281974	0.0364905	0.0563797	0.0925137	0.0385376	0.0831195	0.00114043	8.3231e-05	0.883168	1.32078
3.4805	0.148597	0.153098	0.0527011	0.0275161	0.0684489	0.0469563	0.035037	0.0293747	0.0257548	0.0240573	0.0262685	0.0280992	0.0363735	0.0562055	0.092288	0.0385236	0.0831247	0.00113752	8.32312e-05	0.883171	1.32078
3.49734	0.146488	0.150737	0.0516322	0.0272839	0.067613	0.0467701	0.0349101	0.0293252	0.025682	0.0239974	0.0261905	0.0280449	0.0363064	0.0561377	0.0922163	0.0385089	0.0831204	0.0011377	8.32311e-05	0.883172	1.32078
3.51417	0.148285	0.152466	0.0521574	0.0275758	0.0684764	0.0474958	0.0352357	0.0296157	0.0258297	0.0241356	0.0262817	0.0281516	0.036387	0.0562671	0.0923434	0.0385199	0.0831218	0.00114073	8.32317e-05	0.883156	1.32078
3.53101	0.147441	0.151694	0.0520474	0.0275218	0.0680263	0.0471034	0.0350195	0.0294272	0.0257196	0.024034	0.0262039	0.0280757	0.0363207	0.0561601	0.0922391	0.0384675	0.0831385	0.001146	8.3232e-05	0.883149	1.32078
3.54784	0.144462	0.149859	0.0514273	0.0272385	0.0673771	0.0466515	0.0348303	0.0292854	0.0256384	0.0239619	0.0261354	0.0280102	0.0362345	0.0560436	0.0920972	0.0384301	0.0830501	0.00115709	8.32319e-05	0.883143	1.32078
3.56467	0.145388	0.150574	0.0516479	0.027294	0.0676312	0.046759	0.0349367	0.0293849	0.0257129	0.0240478	0.0261916	0.0280829	0.0362924	0.0561177	0.0921937	0.0384859	0.0830374	0.00117832	8.3232e-05	0.883132	1.32078
3.58151	0.148665	0.153074	0.0524801	0.0274644	0.0683732	0.0470383	0.0350604	0.0294354	0.0257992	0.0240747	0.0262462	0.0281049	0.0363588	0.0561889	0.0922551	0.0385278	0.0830334	0.00120177	8.32322e-05	0.883135	1.32078
3.59834	0.150206	0.154001	0.0526815	0.027678	0.0689772	0.047322	0.035218	0.0294948	0.025856	0.0241259	0.0263009	0.0281411	0.0364089	0.0562338	0.0923011	0.0385355	0.0830103	0.00122842	8.32322e-05	0.883123	1.32078
3.61518	0.15032	0.153373	0.0525303	0.0277189	0.0692052	0.0475775	0.0354512	0.0296978	0.0259556	0.0242255	0.0264224	0.0282316	0.0365238	0.0563436	0.0924813	0.0385314	0.0831121	0.00127226	8.3232e-05	0.883129	1.32078
3.63201	0.155217	0.159528	0.0548229	0.0287013	0.07118	0.0485653	0.035525	0.0297921	0.0259555	0.0242279	0.0264034	0.0282403	0.0365296	0.0563539	0.0925908	0.0385718	0.0832006	0.00130182	8.32317e-05	0.88312	1.32078
3.64885	0.163271	0.166484	0.0564969	0.0298814	0.0720728	0.0494488	0.035715	0.0298897	0.0260292	0.024321	0.0264631	0.0283587	0.0366416	0.056537	0.0928367	0.0386435	0.0833148	0.00130107	8.32318e-05	0.883106	1.32078
3.66568	0.16765	0.171703	0.059575	0.0307532	0.0754141	0.0498864	0.0363749	0.0300748	0.0261991	0.0244516	0.0266002	0.0284553	0.0367408	0.0566585	0.0929601	0.0386436	0.0833776	0.00129545	8.32319e-05	0.883101	1.32078
3.68252	0.163153	0.168286	0.0572596	0.0296624	0.0746147	0.0494364	0.0361767	0.0302347	0.0261767	0.0246512	0.0265095	0.0286219	0.0366423	0.0566829	0.0927956	0.0386066	0.0833469	0.00129079	8.32317e-05	0.883125	1.32078
3.69935	0.148369	0.153555	0.0521132	0.0274752	0.0684742	0.0471499	0.0350006	0.0294708	0.0257566	0.0241192	0.0262221	0.0281933	0.036375	0.0562367	0.0923859	0.0385021	0.0831664	0.00128555	8.32317e-05	0.883127	1.32078
3.71619	0.146282	0.150261	0.05131	0.027191	0.0674612	0.0467881	0.0349381	0.0293744	0.0257312	0.0240476	0.0262242	0.0280907	0.0363661	0.0561286	0.0922615	0.0384945	0.0830815	0.00126788	8.3232e-05	0.88312	1.32078
3.73302	0.148268	0.152543	0.0520268	0.0274179	0.0681481	0.0471021	0.0350947	0.0294217	0.0257873	0.024079	0.0262639	0.0281318	0.0364002	0.0561877	0.0922399	0.0384958	0.0830713	0.0012434	8.32322e-05	0.883125	1.32078
3.74985	0.153303	0.156656	0.0534906	0.0278778	0.0698244	0.0475538	0.0352937	0.0295414	0.0258902	0.0241455	0.0263418	0.0281816	0.0364647	0.0562383	0.0923428	0.0385097	0.0831407	0.00121642	8.3232e-05	0.88312	1.32078
3.76669	0.155848	0.159574	0.0558211	0.028733	0.0724777	0.048369	0.0358113	0.0298036	0.025986	0.0242482	0.0264879	0.0283059	0.0366654	0.0564529	0.0926033	0.0386406	0.0832732	0.00119295	8.32319e-05	0.883117	1.32078
3.78352	0.148191	0.15294	0.0531485	0.0275631	0.0692494	0.0471179	0.0353177	0.0294685	0.0258077	0.0240848	0.0262656	0.0281139	0.0364033	0.0561653	0.0922195	0.0385298	0.0831243	0.00118034	8.32319e-05	0.883113	1.32078
3.80036	0.145319	0.15071	0.0515888	0.027313	0.0679963	0.0468792	0.0350804	0.0294133	0.0257616	0.0240643	0.0262214	0.0280846	0.0363351	0.0560819	0.0921242	0.0384975	0.0829857	0.00117074	8.32319e-05	0.883113	1.32078
3.81719	0.146888	0.151445	0.0517183	0.0273841	0.0680833	0.0471103	0.0351625	0.0295503	0.0258271	0.0241667	0.0263019	0.0281822	0.0364106	0.056203	0.0922705	0.0385634	0.08305	0.00116788	8.32317e-05	0.88311	1.32078
3.83403	0.14945	0.153424	0.052484	0.0276674	0.0685611	0.0472329	0.0352099	0.0295365	0.0258238	0.0241239	0.0262934	0.0281772	0.0364176	0.0562381	0.0923053	0.0385943	0.0831314	0.00116971	8.32315e-05	0.883108	1.32078
3.85086	0.152967	0.156703	0.0534917	0.0280331	0.0697316	0.0477015	0.0352534	0.0295932	0.0258205	0.0241464	0.0262782	0.0281984	0.0364109	0.0562618	0.0923538	0.0385517	0.0831437	0.00117345	8.32315e-05	0.8831	1.32078
3.8677	0.152422	0.157188	0.0537024	0.0282281	0.0704317	0.0479855	0.0354762	0.0296957	0.0258958	0.0242105	0.0263375	0.0282247	0.0364884	0.0563268	0.0924447	0.0385685	0.0832045	0.00118309	8.32316e-05	0.883106	1.32078
3.88453	0.154005	0.159582	0.054529	0.0285533	0.0713726	0.0483783	0.0359648	0.0298666	0.026	0.0242214	0.0263554	0.0282334	0.036513	0.0563274	0.0924667	0.0386119	0.083205	0.00120105	8.32317e-05	0.883116	1.32078
3.90137	0.156459	0.16169	0.0553854	0.0289868	0.0713989	0.0488253	0.0361593	0.0299774	0.0260575	0.0242512	0.0263944	0.0282768	0.0365432	0.0563496	0.0924673	0.038642	0.0832484	0.00122861	8.32315e-05	0.883101	1.32078
3.9182	0.160202	0.160155	0.0532402	0.02819	0.0692846	0.0479773	0.035466	0.0297219	0.0259362	0.0242224	0.0263658	0.0282218	0.0364701	0.0562936	0.092481	0.0386222	0.0832942	0.00126012	8.32316e-05	0.883126	1.32078
3.93504	0.155254	0.160598	0.0538477	0.0281456	0.0705732	0.0480257	0.0354301	0.0296157	0.0258689	0.0241795	0.0263504	0.0282125	0.0365133	0.0563335	0.0926044	0.0386262	0.0833416	0.00128463	8.32317e-05	0.883125	1.32078
3.95187	0.158845	0.163968	0.0566367	0.029158	0.0732343	0.0489123	0.0358355	0.0297422	0.0259147	0.0242014	0.0264075	0.02831	0.0366286	0.0564792	0.0927794	0.0386297	0.0833987	0.00129814	8.32317e-05	0.883136	1.32078
3.9687	0.155548	0.162392	0.055187	0.0292828	0.070968	0.0490036	0.0356959	0.0297719	0.0258743	0.0241694	0.0263542	0.0282723	0.0365123	0.0563884	0.092596	0.0386046	0.0833168	0.00130308	8.32314e-05	0.883133	1.32078
3.98554	0.146044	0.151205	0.0518389	0.027315	0.0678089	0.0468237	0.0348865	0.0293038	0.0256754	0.023993	0.0261854	0.0280485	0.036298	0.0560897	0.0921784	0.038551	0.0831374	0.00130334	8.32312e-05	0.883144	1.32078
4.00237	0.14457	0.149793	0.0511334	0.0270984	0.0671338	0.046517	0.0347515	0.0292116	0.0255985	0.0239334	0.0261184	0.0279858	0.0362168	0.0559931	0.092031	0.0385101	0.0829696	0.00130052	8.32313e-05	0.883153	1.32078
4.01921	0.14642	0.150853	0.0514024	0.0272575	0.0675307	0.0467669	0.034843	0.0293034	0.0256411	0.0239713	0.0261455	0.0280193	0.0362395	0.0560242	0.0920587	0.0385252	0.0830245	0.00129451	8.32315e-05	0.883146	1.32078
4.03604	0.148841	0.151949	0.0516393	0.0273328	0.0679321	0.0469065	0.034963	0.0293576	0.025699	0.0240267	0.0261815	0.0280486	0.0362877	0.0560794	0.0920982	0.0385064	0.0830623	0.00128409	8.32319e-05	0.883133	1.32078
4.05288	0.147827	0.152416	0.0518562	0.0273854	0.0678814	0.046849	0.0348923	0.0292801	0.025648	0.0239731	0.0261536	0.0280052	0.0362593	0.0560394	0.0920946	0.0384775	0.0830627	0.00126153	8.32318e-05	0.883128	1.32078
4.06971	0.156699	0.162229	0.0544634	0.0282183	0.0689909	0.047558	0.0351303	0.0294322	0.0257508	0.0240881	0.0262506	0.0280983	0.0363577	0.0562317	0.0924767	0.0385576	0.0832254	0.00123896	8.32316e-05	0.883116	1.32078
4.08655	0.151647	0.156282	0.0538475	0.028134	0.0687937	0.0475983	0.0352277	0.029572	0.0258394	0.024268	0.0263126	0.0281883	0.0364151	0.0562797	0.0924853	0.0385751	0.0832127	0.00121442	8.32312e-05	0.883119	1.32078
4.10338	0.154803	0.157081	0.0542364	0.0279249	0.0694806	0.0475728	0.0352427	0.0295735	0.0258743	0.0241916	0.0263384	0.0282042	0.0364366	0.0562775	0.0924492	0.038581	0.0832377	0.00119003	8.32313e-05	0.883103	1.32078
4.12022	0.165263	0.164211	0.0569957	0.0287196	0.0726217	0.0483764	0.0356312	0.0297043	0.0259947	0.0241933	0.0264019	0.0282403	0.0365276	0.0564002	0.0926145	0.0386492	0.0832928	0.00117661	8.32318e-05	0.883106	1.32078
4.13705	0.15418	0.155597	0.0533232	0.0280052	0.0689928	0.0475549	0.0352297	0.0295371	0.0258108	0.0241283	0.0262968	0.0281794	0.0364355	0.0562804	0.0924349	0.0385798	0.08325	0.00116542	8.3232e-05	0.883107	1.32078
4.15388	0.147397	0.151378	0.0517039	0.0273842	0.0679052	0.0470385	0.035037	0.0294334	0.0257701	0.0240782	0.0262486	0.0281215	0.0363673	0.0561605	0.092287	0.0385362	0.0832536	0.00115974	8.32319e-05	0.883106	1.32078
4.17072	0.14597	0.150822	0.0515573	0.0272662	0.067758	0.0467843	0.0349961	0.0293715	0.0257503	0.0240234	0.0262149	0.0280544	0.0363056	0.0560776	0.09216	0.0384945	0.083134	0.0011578	8.32317e-05	0.883107	1.32078
4.18755	0.145923	0.151167	0.0518262	0.0273086	0.0679331	0.0469539	0.035063	0.0294127	0.0257455	0.0240401	0.0262047	0.0280551	0.0362986	0.0560779	0.0921732	0.0384512	0.0830925	0.00113926	8.32314e-05	0.883097	1.32078
4.20439	0.147603	0.153332	0.0523222	0.027714	0.0680572	0.0473182	0.0350848	0.0294608	0.0257376	0.0240676	0.0262127	0.0280884	0.0363169	0.0560993	0.092239	0.0384988	0.0831571	0.00111009	8.32309e-05	0.883093	1.32078
4.22122	0.156934	0.157068	0.0538409	0.027824	0.0697126	0.0474285	0.03527	0.0295036	0.0259149	0.0241283	0.0263626	0.0281726	0.0364665	0.0562904	0.0925718	0.038608	0.0833085	0.00110879	8.32304e-05	0.883083	1.32078
4.23806	0.160285	0.159932	0.0552939	0.0284098	0.0717941	0.0486037	0.0359528	0.0299522	0.0262474	0.0243649	0.0265725	0.0283518	0.0366379	0.0564811	0.092802	0.0386725	0.0834113	0.00112614	8.32304e-05	0.883086	1.32078
4.25489	0.16737	0.169008	0.0579126	0.0297293	0.0741296	0.0496412	0.0364986	0.0301968	0.0263695	0.0244976	0.0266309	0.028388	0.0366773	0.0565616	0.0928444	0.0387317	0.0834724	0.00113996	8.32306e-05	0.883094	1.32078
4.27173	0.160811	0.162057	0.0538515	0.0284485	0.0707836	0.0481932	0.035493	0.0296544	0.0259091	0.0241814	0.0263564	0.0281872	0.0364629	0.0563367	0.0925663	0.0386486	0.0833452	0.0011551	8.32307e-05	0.883099	1.32078
4.28856	0.154676	0.156982	0.0529055	0.0278586	0.0695458	0.0476084	0.0352496	0.029596	0.0258431	0.0241318	0.0262942	0.0281487	0.0364261	0.0562859	0.0925203	0.0385934	0.0832422	0.00116453	8.32307e-05	0.8831	1.32078
4.3054	0.155022	0.158357	0.053757	0.0283651	0.0701403	0.0480397	0.0355629	0.0298475	0.0260115	0.024257	0.0263584	0.0282083	0.0364669	0.0563021	0.0925384	0.038566	0.0833244	0.00116692	8.32304e-05	0.883101	1.32078
4.32223	0.14838	0.153423	0.0521932	0.0278275	0.0686526	0.0473639	0.0352311	0.0295343	0.0258168	0.024098	0.0262395	0.0281182	0.036341	0.056137	0.0923045	0.0385011	0.0832588	0.00116982	8.323e-05	0.88311	1.32078
4.33906	0.150888	0.153464	0.0523172	0.0277371	0.0685045	0.0472427	0.0351107	0.0294476	0.0257702	0.0240746	0.0262392	0.0281246	0.0363567	0.0561721	0.0923628	0.038529	0.083189	0.00117044	8.32301e-05	0.88309	1.32078
4.3559	0.158606	0.157006	0.0537183	0.0281982	0.0692438	0.0475368	0.0351963	0.029519	0.0258207	0.024128	0.0262954	0.0281536	0.0363982	0.0562052	0.0924333	0.0385183	0.083197	0.00117042	8.32302e-05	0.883098	1.32078
4.37273	0.152651	0.155125	0.0528525	0.0278121	0.0684521	0.0471213	0.0350082	0.0294006	0.0257399	0.0240524	0.0262226	0.0280747	0.0363206	0.0560851	0.0922799	0.038509	0.0831154	0.00116942	8.32299e-05	0.883096	1.32078
4.38957	0.155543	0.159055	0.0540584	0.028502	0.0694703	0.0476253	0.0352655	0.0295922	0.0259025	0.0241919	0.0263543	0.0281932	0.0364541	0.0562542	0.0924407	0.0386185	0.0832565	0.00115717	8.32299e-05	0.883076	1.32078
4.4064	0.176792	0.175667	0.0581969	0.0303252	0.0752226	0.049549	0.0364514	0.0302485	0.0265537	0.0247588	0.0267873	0.0286545	0.0368521	0.0568302	0.0931295	0.0387411	0.0835775	0.00114092	8.32303e-05	0.883074	1.32078
4.42324	0.159665	0.162031	0.0549262	0.0286495	0.0707748	0.0482313	0.0355273	0.0298578	0.0261051	0.0243771	0.0264822	0.0283222	0.0365753	0.0563544	0.092698	0.0386034	0.0833013	0.00112238	8.32301e-05	0.883082	1.32078
4.44007	0.151158	0.156888	0.053748	0.0281399	0.069626	0.0476754	0.0353225	0.0295976	0.0258499	0.0241142	0.0263089	0.0281617	0.0364454	0.0562023	0.0925076	0.0385287	0.0831474	0.00110497	8.32295e-05	0.8831	1.32078
4.45691	0.146942	0.152216	0.0523303	0.0275566	0.0685972	0.0471633	0.0351806	0.0294487	0.0257643	0.0240421	0.0262536	0.0280978	0.0363651	0.0560643	0.0922594	0.038522	0.0830906	0.0010964	8.32293e-05	0.883108	1.32078
4.47374	0.144409	0.149602	0.0512721	0.0270825	0.0672943	0.0465978	0.0348538	0.0292867	0.0256673	0.0239734	0.0261738	0.028029	0.0362785	0.0559644	0.0921036	0.0385141	0.0830268	0.00108889	8.32295e-05	0.883099	1.32078
4.49058	0.144999	0.149746	0.0512748	0.0270511	0.0671757	0.0464697	0.0347535	0.0292119	0.0256008	0.0239258	0.0261191	0.0279884	0.0362326	0.0559506	0.092079	0.038503	0.0830018	0.00108228	8.32297e-05	0.8831	1.32078
4.50741	0.14938	0.151629	0.0520598	0.0273556	0.0678629	0.0468632	0.0349366	0.0293453	0.0257002	0.0240166	0.0262004	0.028077	0.0363166	0.0560829	0.0922643	0.0385834	0.0830667	0.00108091	8.32295e-05	0.88308	1.32078
4.52424	0.151783	0.154353	0.0530412	0.0278617	0.0691108	0.0473167	0.0351903	0.0295349	0.0258376	0.0240923	0.026268	0.0281257	0.0363881	0.0561527	0.0923595	0.0386047	0.0831117	0.00108599	8.32289e-05	0.883093	1.32078
4.54108	0.147505	0.152348	0.0526154	0.0276272	0.0686695	0.046956	0.0349716	0.0293813	0.0257514	0.0240269	0.0261996	0.0280558	0.0363269	0.0560609	0.0922315	0.0384966	0.083017	0.00109114	8.3229e-05	0.883088	1.32078
4.55791	0.146073	0.151302	0.0522375	0.0274239	0.0682702	0.0468697	0.0349649	0.029343	0.0257375	0.0240499	0.0262281	0.028074	0.0363503	0.0560663	0.0922205	0.0384752	0.0829417	0.00110092	8.3229e-05	0.883097	1.32078
4.57475	0.145233	0.150786	0.0518199	0.0272963	0.0679125	0.0468749	0.0349797	0.0293562	0.0257342	0.024056	0.0262303	0.0280846	0.0363493	0.0560536	0.0921745	0.0384811	0.082939	0.00112	8.32292e-05	0.883102	1.32078
4.59158	0.150343	0.151922	0.0523474	0.0274125	0.0690082	0.0469604	0.0352005	0.0294238	0.025766	0.0240572	0.0262245	0.0280805	0.03636	0.056079	0.0922696	0.038432	0.0830274	0.0011434	8.32295e-05	0.883089	1.32078
4.60842	0.149002	0.151586	0.052057	0.0273237	0.0683747	0.0468992	0.0350053	0.0293845	0.0256799	0.0239949	0.0261519	0.028012	0.0362723	0.055974	0.0921725	0.0383739	0.0830361	0.0011609	8.32298e-05	0.883105	1.32078
4.62525	0.145424	0.150568	0.0516097	0.0271673	0.0677242	0.04672	0.0348634	0.0292863	0.025626	0.0239476	0.0261152	0.0279778	0.0362301	0.0559	0.0920541	0.0383688	0.0830366	0.00116705	8.32302e-05	0.88311	1.32078
4.64209	0.144989	0.1504	0.0518134	0.0273201	0.0678084	0.0468297	0.034955	0.0293461	0.0256943	0.023999	0.0261731	0.0280299	0.0362774	0.0559525	0.0921123	0.0384283	0.0831018	0.00116931	8.323e-05	0.883109	1.32078
4.65892	0.144322	0.149415	0.0513496	0.0271804	0.0673891	0.0466676	0.0348938	0.0293092	0.0256721	0.0239759	0.02616	0.0280046	0.0362636	0.0559063	0.0920744	0.0384034	0.0830394	0.00117313	8.32297e-05	0.883108	1.32078
4.67576	0.144288	0.149368	0.0512277	0.0270745	0.0672507	0.0465729	0.0348355	0.029263	0.0256373	0.0239549	0.0261365	0.0279866	0.0362589	0.0558847	0.0920443	0.0383891	0.0829769	0.00117494	8.32297e-05	0.883102	1.32078
4.69259	0.145805	0.1506	0.05141	0.0271402	0.0673236	0.0465649	0.0347985	0.0292498	0.0256366	0.023958	0.0261404	0.027991	0.0362748	0.0559281	0.092158	0.0384434	0.08293	0.00117279	8.32292e-05	0.883097	1.32078
4.70942	0.150065	0.153581	0.0522255	0.0275658	0.0679877	0.0470154	0.0349853	0.029409	0.0257212	0.0240624	0.026215	0.0280904	0.0363663	0.0561088	0.0923622	0.0384893	0.0829755	0.00116774	8.32289e-05	0.883089	1.32078
4.72626	0.15822	0.157928	0.0532981	0.0282673	0.0695871	0.048212	0.0354437	0.0297903	0.0259325	0.0242749	0.0263844	0.0283006	0.0365389	0.0563823	0.0926753	0.0385501	0.083192	0.00115034	8.32286e-05	0.88307	1.32078
4.74309	0.166043	0.163977	0.0564615	0.0282339	0.0718799	0.0476846	0.0354657	0.0296319	0.025919	0.0242056	0.0263592	0.028172	0.0364794	0.0562416	0.0925797	0.0385607	0.0831924	0.0011324	8.32285e-05	0.883088	1.32078
4.75993	0.158954	0.161435	0.0557062	0.0282307	0.0698333	0.047546	0.0352896	0.0295126	0.0258243	0.0241551	0.0262687	0.028112	0.0364016	0.0561328	0.0923643	0.0385086	0.0830704	0.00111729	8.32284e-05	0.883083	1.32078
4.77676	0.146313	0.151177	0.0517204	0.0273549	0.0677848	0.0469571	0.0350279	0.0294127	0.0257635	0.0240942	0.026242	0.0280928	0.0363473	0.0560642	0.0922029	0.0384791	0.0828405	0.00110152	8.32283e-05	0.883093	1.32078
4.7936	0.144666	0.150121	0.0513129	0.0271918	0.0675362	0.0467869	0.0349495	0.029354	0.0257149	0.0240247	0.0262037	0.0280521	0.0363106	0.0559974	0.0921354	0.0384455	0.082767	0.00109272	8.32291e-05	0.883089	1.32078
4.81043	0.146501	0.151224	0.0517728	0.0273486	0.0677888	0.0467979	0.0349249	0.0293383	0.0257106	0.0240158	0.0262001	0.0280408	0.0363149	0.0559759	0.0921695	0.0384335	0.0828198	0.00108767	8.32291e-05	0.883089	1.32078
4.82727	0.146877	0.151271	0.0518614	0.0273875	0.0678251	0.0468613	0.0349555	0.0293603	0.0257331	0.0240356	0.0262196	0.0280494	0.036336	0.0559868	0.0922265	0.0384483	0.0829353	0.00108308	8.3229e-05	0.883085	1.32078
4.8441	0.153027	0.156872	0.0531289	0.027905	0.0692495	0.0476395	0.0352613	0.0296031	0.0258943	0.024192	0.0263582	0.0281951	0.0364809	0.056204	0.0925282	0.0385448	0.0831288	0.00108129	8.32292e-05	0.883077	1.32078
4.86094	0.177673	0.176194	0.0600671	0.0307337	0.07563	0.0506544	0.0366298	0.0307283	0.0265107	0.024871	0.0267384	0.028753	0.0368422	0.0569447	0.0932671	0.0388018	0.0834018	0.00108448	8.32288e-05	0.883067	1.32078
4.87777	0.20087	0.202784	0.072731	0.0335146	0.0840468	0.0519498	0.0374922	0.0306536	0.0264124	0.0246364	0.0266629	0.0285978	0.0368212	0.0567916	0.0932376	0.0388167	0.0834743	0.00108839	8.32285e-05	0.883073	1.32078
4.89461	0.152149	0.1549	0.0534662	0.0277078	0.0696855	0.0473686	0.0353611	0.0295098	0.0258554	0.02411	0.0263012	0.0281442	0.0364036	0.0561186	0.0924684	0.0385121	0.0831468	0.00109894	8.32283e-05	0.88309	1.32078
4.91144	0.156544	0.156559	0.0535743	0.0281344	0.0702327	0.0479173	0.0355342	0.0296981	0.0259614	0.0241857	0.0264056	0.0282372	0.0365165	0.0562448	0.0926451	0.0385264	0.0831969	0.0011178	8.32282e-05	0.883077	1.32078
4.92827	0.157484	0.160488	0.0540368	0.0285409	0.0707693	0.0488384	0.035543	0.02981	0.0258834	0.0241715	0.0264307	0.0282396	0.0365648	0.0562191	0.092661	0.0385154	0.0831537	0.00114092	8.32283e-05	0.883086	1.32078
4.94511	0.152059	0.155941	0.0531305	0.0278176	0.069316	0.0477838	0.0351896	0.02949	0.0257537	0.0240421	0.0262306	0.0280834	0.0363728	0.0560531	0.0924377	0.0384328	0.0830552	0.00115612	8.32286e-05	0.883083	1.32078
4.96194	0.157488	0.158309	0.0537405	0.0278198	0.0703756	0.0474493	0.0353067	0.0295794	0.0258295	0.0241067	0.0262871	0.0280948	0.036457	0.0561153	0.0925191	0.0384566	0.0831147	0.00116318	8.32291e-05	0.883097	1.32078
4.97878	0.150285	0.152764	0.052249	0.027439	0.0683308	0.0470434	0.0350981	0.0294715	0.0257636	0.0240565	0.0262364	0.0280724	0.0363857	0.0560378	0.0923602	0.0384674	0.0830834	0.0011683	8.32294e-05	0.883107	1.32078
4.99561	0.151974	0.153131	0.0521731	0.0275316	0.0682345	0.047276	0.0351644	0.0294929	0.0257938	0.0240724	0.0262488	0.0281104	0.0363853	0.0560634	0.0923748	0.0385287	0.0830791	0.00116981	8.32292e-05	0.883107	1.32078
5.01245	0.158556	0.158806	0.0539346	0.0282427	0.0696033	0.0480184	0.0354938	0.0297045	0.0259562	0.0241979	0.0263587	0.028219	0.0364772	0.0562241	0.0925404	0.0386341	0.0831333	0.00116878	8.32286e-05	0.883098	1.32078
5.02928	0.149395	0.154642	0.0523454	0.0276103	0.0680648	0.0473042	0.0350361	0.029424	0.0257518	0.0240283	0.0262131	0.0280488	0.0363232	0.0559954	0.0923259	0.038515	0.0830454	0.00116553	8.32289e-05	0.8831	1.32078
5.04612	0.148606	0.153347	0.0521317	0.0276418	0.0681615	0.0473925	0.0350411	0.0294271	0.0257218	0.0240238	0.0261903	0.0280475	0.0362989	0.0559636	0.0922523	0.0384814	0.0830109	0.00116332	8.32287e-05	0.88309	1.32078
5.06295	0.167284	0.168439	0.0541837	0.0286581	0.0706072	0.0485198	0.0356186	0.029865	0.0260128	0.0243538	0.0263944	0.0282711	0.0365195	0.0562706	0.092717	0.0385889	0.0831404	0.00115479	8.32282e-05	0.88306	1.32078
5.07979	0.16667	0.166164	0.0535535	0.0281564	0.0696746	0.0479044	0.0352995	0.0296916	0.0258905	0.0242289	0.0263424	0.0281838	0.0364705	0.0561656	0.0926314	0.0385672	0.0831391	0.00116733	8.32279e-05	0.883082	1.32078
5.09662	0.149687	0.15388	0.0521667	0.0274251	0.0686691	0.0472307	0.0351231	0.0295134	0.0258151	0.0241156	0.0262756	0.0281083	0.0363925	0.0560552	0.0923529	0.0385204	0.0830661	0.00118698	8.32279e-05	0.883088	1.32078
5.11345	0.156705	0.161412	0.0542192	0.0282592	0.0710711	0.048653	0.0355422	0.0297849	0.0259964	0.0242606	0.026404	0.0282566	0.0365237	0.0562348	0.0925778	0.0385593	0.0830798	0.00118191	8.32285e-05	0.883085	1.32078
5.13029	0.15567	0.160783	0.054391	0.0290748	0.0712174	0.0486309	0.0356689	0.0299588	0.0259836	0.0242972	0.0264106	0.0282831	0.0365438	0.0562021	0.0925827	0.0385606	0.0831121	0.00117038	8.3229e-05	0.883086	1.32078
5.14712	0.146744	0.150979	0.0517759	0.0273617	0.0680495	0.0469359	0.0350108	0.0293913	0.0257249	0.0240234	0.0262056	0.0280594	0.0363361	0.0559646	0.092288	0.0384874	0.0830193	0.00115972	8.32298e-05	0.883085	1.32078
5.16396	0.145815	0.150353	0.051549	0.0272061	0.0676762	0.0467708	0.0348772	0.0292994	0.02566	0.0239885	0.0261601	0.0280283	0.0362841	0.0559071	0.0921507	0.0384709	0.0829621	0.001159	8.32305e-05	0.883091	1.32078
5.18079	0.145542	0.150167	0.0516322	0.0272336	0.0675608	0.0467482	0.0348764	0.029291	0.0256787	0.0240051	0.0261751	0.0280372	0.0362963	0.0559277	0.092147	0.0384679	0.08299	0.0011637	8.32308e-05	0.883079	1.32078
5.19763	0.147934	0.152492	0.0520824	0.0275447	0.0677771	0.0469079	0.0349104	0.0293265	0.0256875	0.0240292	0.0261797	0.0280324	0.0362977	0.0559496	0.092208	0.0384611	0.0829653	0.0011659	8.32311e-05	0.883082	1.32078
5.21446	0.148027	0.153047	0.0521423	0.0275885	0.0681517	0.0471134	0.0350196	0.0294155	0.0257584	0.0240742	0.0262143	0.0280473	0.0363187	0.0559718	0.092238	0.0384944	0.082943	0.00117196	8.32314e-05	0.883074	1.32078
5.2313	0.146925	0.151104	0.0519888	0.02732	0.0680113	0.0467843	0.0349362	0.0293299	0.0257331	0.0240195	0.026196	0.028031	0.0363245	0.0559602	0.0922222	0.0385431	0.0829359	0.00119151	8.32314e-05	0.883067	1.32078
5.24813	0.148041	0.151433	0.0519148	0.0272319	0.0678871	0.0467238	0.0348917	0.0292681	0.025679	0.0239775	0.0261745	0.0280123	0.0363097	0.0559602	0.0922155	0.0384921	0.0829059	0.00121899	8.32314e-05	0.883059	1.32078
5.26497	0.152033	0.156541	0.0535749	0.0280057	0.0697574	0.0477878	0.0352776	0.0294742	0.0257538	0.0240924	0.0262149	0.0281458	0.036373	0.056126	0.0923872	0.038503	0.0830102	0.00124909	8.32315e-05	0.883046	1.32078
5.2818	0.160806	0.166029	0.0553364	0.0289879	0.0712306	0.0492685	0.0354815	0.0296107	0.0258149	0.0242063	0.0262253	0.0282658	0.0364224	0.0562695	0.092541	0.0385437	0.0831665	0.00127407	8.32312e-05	0.883054	1.32078
5.29863	0.151845	0.155151	0.0532222	0.0277913	0.0704385	0.0475931	0.0353693	0.0294421	0.0257536	0.0240513	0.0262148	0.0280742	0.0363671	0.0560424	0.0923412	0.0385043	0.0830516	0.00128443	8.32308e-05	0.883054	1.32078
5.31547	0.14589	0.15048	0.0514785	0.0271773	0.0676764	0.0467918	0.0348837	0.0292984	0.0256621	0.0239757	0.0261468	0.0279939	0.0362873	0.0558928	0.0921487	0.0384777	0.0829577	0.00128722	8.32308e-05	0.883054	1.32078
5.3323	0.145066	0.150499	0.0514319	0.0271864	0.0675702	0.0467631	0.0348826	0.0292792	0.0256382	0.0239597	0.0261272	0.0279955	0.0362805	0.0558864	0.0921229	0.0384387	0.0829796	0.00128725	8.32307e-05	0.883058	1.32078
5.34914	0.154635	0.159197	0.0546601	0.0283021	0.0703883	0.047827	0.0355013	0.0297933	0.0259091	0.0242477	0.0263633	0.0281741	0.0365179	0.0561725	0.0925117	0.0385183	0.0832068	0.00128707	8.32308e-05	0.883048	1.32078
5.36597	0.165673	0.166658	0.0560696	0.0294091	0.0719391	0.049488	0.035962	0.0302411	0.0261714	0.0244645	0.0265554	0.0283746	0.0367144	0.0564588	0.0929237	0.0385968	0.0834025	0.00128572	8.32307e-05	0.883036	1.32078
5.38281	0.155553	0.160333	0.0540115	0.0286217	0.070022	0.0489477	0.0355127	0.0299035	0.0259526	0.0242376	0.0263706	0.0282384	0.0365575	0.0562548	0.0927358	0.0385046	0.0832695	0.00127789	8.32305e-05	0.883023	1.32078
5.39964	0.146858	0.153186	0.0525716	0.0276349	0.0686624	0.0472161	0.0351288	0.0294588	0.0257636	0.0240502	0.0262189	0.0280482	0.0363547	0.0559458	0.0922652	0.0384148	0.0829403	0.00125566	8.32306e-05	0.883055	1.32078
5.41648	0.145126	0.150841	0.0516592	0.0271318	0.0675598	0.0466957	0.0349004	0.0293061	0.0256839	0.0239808	0.0261662	0.0279984	0.0362896	0.0558874	0.0921178	0.0383804	0.0829237	0.00122908	8.32308e-05	0.883059	1.32078
5.43331	0.144968	0.150578	0.0514232	0.0270617	0.0672696	0.0465533	0.0347912	0.0292328	0.0256285	0.023939	0.0261317	0.027974	0.0362567	0.0558564	0.0920636	0.0383891	0.0829839	0.00120175	8.32309e-05	0.883057	1.32078
5.45015	0.145284	0.151037	0.0517352	0.0271366	0.0676367	0.0466918	0.0348113	0.0292301	0.025604	0.0239199	0.0261044	0.0279559	0.0362337	0.0558601	0.0920526	0.0383995	0.0828968	0.00117401	8.32309e-05	0.883067	1.32078
5.46698	0.144437	0.149964	0.0514417	0.0270942	0.0675806	0.0467118	0.0348687	0.0293159	0.0256631	0.023978	0.0261447	0.0279866	0.036267	0.055864	0.0920635	0.0383998	0.0828636	0.00115941	8.32311e-05	0.88307	1.32078
5.48381	0.143667	0.149023	0.0510129	0.0269705	0.0670338	0.0464795	0.0347638	0.0292166	0.0256266	0.0239387	0.0261208	0.0279701	0.0362464	0.0558176	0.0919913	0.0384031	0.0829163	0.00115207	8.32314e-05	0.883077	1.32078
5.50065	0.143974	0.149269	0.0510654	0.0269723	0.066993	0.0464159	0.0347088	0.0291607	0.025579	0.0238956	0.0260901	0.0279506	0.0362302	0.0558209	0.0920097	0.03843	0.0829848	0.00115054	8.32314e-05	0.883074	1.32078
5.51748	0.146023	0.150634	0.0515323	0.0271308	0.0675168	0.0466256	0.0348201	0.0292335	0.025625	0.0239255	0.0261158	0.0279748	0.0362553	0.055858	0.0920765	0.0384131	0.0830656	0.00115605	8.32318e-05	0.883069	1.32078
5.53432	0.146018	0.150985	0.0515852	0.0271707	0.0676395	0.0467421	0.0349142	0.029311	0.0256691	0.0239678	0.0261491	0.0279986	0.0362838	0.0558801	0.0920914	0.038393	0.0830418	0.00116133	8.32316e-05	0.883057	1.32078
5.55115	0.152504	0.156333	0.053172	0.0278127	0.0694366	0.0477335	0.0354406	0.029697	0.02594	0.0241895	0.0263354	0.0281546	0.0364411	0.0560883	0.0924197	0.0384673	0.0830523	0.00116736	8.32311e-05	0.883042	1.32078
5.56799	0.156065	0.159038	0.0532794	0.0281755	0.0692841	0.0480435	0.0353791	0.0298301	0.0259447	0.0242717	0.0263304	0.0282389	0.0365053	0.0561783	0.0926156	0.0384896	0.0831804	0.00118577	8.32312e-05	0.883037	1.32078
5.58482	0.150067	0.155447	0.0529191	0.0277948	0.0687019	0.0473144	0.0351208	0.0295354	0.0258505	0.0241343	0.0262781	0.0281557	0.0364248	0.0560492	0.0923488	0.0384527	0.0831193	0.00121218	8.32316e-05	0.883049	1.32078
5.60166	0.149016	0.155217	0.0535026	0.0276836	0.0690451	0.0472399	0.0350712	0.0294222	0.0258053	0.0240755	0.0262831	0.0281004	0.0364019	0.056022	0.0922952	0.0384727	0.0830634	0.00124383	8.32318e-05	0.883057	1.32078
5.61849	0.148081	0.152643	0.0520995	0.0272947	0.068173	0.0468723	0.0349053	0.0292779	0.0256711	0.0239743	0.0261767	0.0280102	0.0363204	0.0559713	0.0922393	0.0384457	0.0830096	0.00126959	8.32319e-05	0.883062	1.32078
5.63533	0.146093	0.150826	0.0514909	0.0271227	0.0674682	0.0465712	0.0347928	0.0292095	0.0256053	0.0239313	0.0261202	0.0279716	0.0362671	0.0559008	0.0921455	0.0384152	0.0829865	0.00128102	8.3232e-05	0.883058	1.32078
5.65216	0.146621	0.151586	0.0517145	0.0273512	0.0677925	0.0468579	0.0349184	0.0293044	0.0256585	0.0239781	0.0261515	0.0280155	0.0363027	0.0559289	0.0922079	0.0383981	0.0830494	0.00128563	8.32319e-05	0.883059	1.32078
5.66899	0.147621	0.152638	0.0520794	0.0275233	0.068182	0.047079	0.0349918	0.0293503	0.0256578	0.0239705	0.0261428	0.0280051	0.0362991	0.0559248	0.0922471	0.0383463	0.0830076	0.00128439	8.32321e-05	0.883049	1.32078
5.68583	0.154673	0.156248	0.0537924	0.0279936	0.0695261	0.0474799	0.0352434	0.0295262	0.0257708	0.0240535	0.0262248	0.028084	0.0363828	0.0561199	0.0924882	0.038445	0.0830673	0.00128237	8.32322e-05	0.883041	1.32078
5.70266	0.163934	0.160627	0.0547815	0.0281292	0.0700808	0.0475327	0.0355198	0.0295392	0.0258471	0.0240969	0.0263066	0.02813	0.0364186	0.0561591	0.0924767	0.0385248	0.0831756	0.00127652	8.32322e-05	0.883044	1.32078
5.7195	0.160665	0.159189	0.0537774	0.027785	0.069695	0.0474354	0.0356518	0.0294219	0.0258116	0.024071	0.0262946	0.0281166	0.036428	0.0561114	0.0924317	0.0384861	0.0831321	0.00126688	8.32324e-05	0.883028	1.32078
5.73633	0.163192	0.16234	0.0554346	0.0280387	0.0712126	0.0480964	0.0356984	0.0296447	0.0259592	0.0242039	0.026418	0.0282133	0.0366667	0.0562824	0.0927637	0.0385434	0.0831331	0.00124738	8.32323e-05	0.883037	1.32078
5.75317	0.151836	0.152743	0.0527816	0.0274754	0.0680111	0.0469458	0.0350329	0.0294035	0.0257901	0.0240509	0.0262479	0.028072	0.0363826	0.0560121	0.0924092	0.0384944	0.0829919	0.0012238	8.32321e-05	0.883032	1.32078
5.77	0.147316	0.151104	0.0515273	0.0272397	0.0674253	0.0467276	0.0348484	0.029247	0.0256358	0.0239637	0.0261355	0.0280049	0.0362785	0.0559211	0.0922336	0.0384385	0.082879	0.00119716	8.32312e-05	0.88304	1.32078
5.78684	0.147459	0.152228	0.0519618	0.0273638	0.067917	0.046988	0.0349861	0.0293481	0.0257049	0.0240315	0.0261988	0.02806	0.0363329	0.0559882	0.0922938	0.0384687	0.0830096	0.00117076	8.32307e-05	0.883034	1.32078
5.80367	0.146921	0.152182	0.0520394	0.0274111	0.0679444	0.0469416	0.0350025	0.0293671	0.0257409	0.0240312	0.0262321	0.0280564	0.036354	0.0559669	0.0923008	0.0384804	0.0831773	0.00115844	8.32312e-05	0.883044	1.32078
5.82051	0.145467	0.150593	0.0515029	0.0271929	0.0674119	0.0466605	0.0348603	0.0292807	0.0256732	0.023986	0.0261732	0.0280136	0.0363052	0.0558978	0.0922037	0.0384192	0.0830827	0.00115038	8.32311e-05	0.883029	1.32078
5.83734	0.15006	0.153183	0.0523474	0.027353	0.0683457	0.0468736	0.0349641	0.0293516	0.0257355	0.0240273	0.0262218	0.0280709	0.0363687	0.0560153	0.092352	0.0384356	0.0830987	0.00114944	8.32308e-05	0.88302	1.32078
5.85418	0.155583	0.156708	0.0539368	0.0278607	0.0694962	0.0472887	0.0351102	0.029419	0.0257955	0.0240679	0.0262871	0.0281348	0.0364144	0.0561363	0.0924579	0.0384721	0.083236	0.00115388	8.32307e-05	0.88299	1.32078
5.87101	0.16327	0.1635	0.0552697	0.02891	0.0724718	0.0488978	0.0358396	0.0298497	0.02594	0.0242612	0.0264096	0.0283471	0.0366425	0.0564612	0.0929518	0.0385835	0.0834621	0.00115952	8.32305e-05	0.882975	1.32078
5.88784	0.153527	0.15582	0.0528259	0.0279945	0.0692448	0.0477339	0.0354427	0.0297278	0.0259212	0.0241785	0.0263334	0.0282079	0.0365271	0.0562044	0.0926124	0.0385026	0.0832303	0.00116891	8.323e-05	0.883014	1.32078
5.90468	0.14689	0.151636	0.0517786	0.0273492	0.0679271	0.0469332	0.0350243	0.029394	0.0257465	0.0240294	0.0262063	0.0280463	0.0363345	0.0559506	0.0922929	0.0384153	0.0831798	0.00118034	8.32296e-05	0.883004	1.32078
5.92151	0.144716	0.150425	0.0514612	0.0271172	0.06733	0.0465494	0.0347647	0.0292027	0.0256052	0.0239153	0.0261056	0.0279465	0.0362248	0.0558054	0.092147	0.038356	0.0831758	0.0011437	8.32296e-05	0.883006	1.32078
5.93835	0.145247	0.150694	0.0515194	0.0271402	0.0673883	0.0465973	0.0348123	0.0292455	0.0256387	0.0239404	0.0261281	0.0279666	0.0362418	0.0558303	0.09216	0.0383697	0.0831247	0.0010732	8.32295e-05	0.883014	1.32078
5.95518	0.145837	0.151295	0.0516488	0.0272097	0.0677899	0.0467411	0.0349468	0.0293075	0.02569	0.0239871	0.0261741	0.0280046	0.0362817	0.0558689	0.0921653	0.0384009	0.0831247	0.00104972	8.32291e-05	0.883006	1.32078
5.97202	0.144471	0.150136	0.0512481	0.0270156	0.0672295	0.0464525	0.0347582	0.0291772	0.0255986	0.0238941	0.0260971	0.0279286	0.036205	0.0557757	0.0920651	0.0383849	0.0829896	0.00105553	8.32287e-05	0.883013	1.32078
5.98885	0.144595	0.150323	0.051333	0.0270472	0.0673104	0.0465524	0.0348368	0.0292548	0.0256483	0.0239504	0.0261404	0.0279845	0.036246	0.0558272	0.0921207	0.0383939	0.0830571	0.00106148	8.32284e-05	0.883016	1.32078
6.00569	0.144626	0.150606	0.0513906	0.0271311	0.0673382	0.04673	0.0348949	0.0293275	0.025677	0.0240057	0.0261654	0.0280686	0.0362799	0.0559247	0.092186	0.0383971	0.0831032	0.00106263	8.32284e-05	0.883021	1.32078
6.02252	0.146598	0.151778	0.0515384	0.0272318	0.0676199	0.0468105	0.0348714	0.0293241	0.0256734	0.0240028	0.0261655	0.0280788	0.036294	0.0559533	0.092262	0.0383986	0.0831005	0.00105951	8.3228e-05	0.883003	1.32078
6.03936	0.147471	0.152569	0.052036	0.0275094	0.0682801	0.0471019	0.0351081	0.0294252	0.0257554	0.0240251	0.0262121	0.0280401	0.0363254	0.0559482	0.0923481	0.038384	0.0831575	0.00105932	8.32277e-05	0.883026	1.32078
6.05619	0.149883	0.153415	0.0524216	0.027642	0.068491	0.0471621	0.0351376	0.0294092	0.0257863	0.0240112	0.0262286	0.0280487	0.0363312	0.0559577	0.0923606	0.0383997	0.0831768	0.00105615	8.3228e-05	0.883027	1.32078
6.07302	0.16545	0.164663	0.0581314	0.028886	0.0731122	0.0479943	0.0357444	0.0297721	0.026113	0.0242461	0.0264857	0.0282366	0.0365489	0.0562711	0.0926922	0.0384828	0.0834138	0.00104772	8.32284e-05	0.883011	1.32078
6.08986	0.150494	0.156018	0.0538988	0.0279827	0.069754	0.0473923	0.035402	0.0296056	0.0259086	0.0241771	0.0263317	0.0281577	0.0364535	0.0561107	0.0925136	0.0384414	0.0832312	0.00103606	8.32283e-05	0.883015	1.32078
6.10669	0.150496	0.154283	0.0527278	0.0275327	0.0685656	0.0471011	0.0351056	0.0294659	0.0257806	0.0240712	0.0262355	0.0280911	0.0363655	0.0560285	0.0923913	0.038411	0.083151	0.00102549	8.32279e-05	0.883006	1.32078
6.12353	0.155493	0.157111	0.0537564	0.027803	0.0692396	0.0473226	0.0352099	0.0295354	0.0258512	0.0241145	0.026274	0.0281122	0.0363894	0.0560438	0.0924057	0.0384183	0.0831088	0.00101751	8.32274e-05	0.883015	1.32078
6.14036	0.148602	0.152865	0.0522766	0.0274781	0.06821	0.0469433	0.0349583	0.0293264	0.0257087	0.0240026	0.0261761	0.0280136	0.0362911	0.055879	0.0922172	0.0383949	0.0830639	0.00101373	8.3227e-05	0.883017	1.32078
6.1572	0.14577	0.151887	0.0520684	0.0275219	0.0681117	0.0470129	0.0349657	0.0293197	0.0256865	0.0239841	0.0261608	0.0280004	0.0362757	0.0558501	0.0921995	0.0384291	0.0830004	0.00101221	8.32266e-05	0.883018	1.32078
6.17403	0.146074	0.151963	0.0519293	0.0275026	0.0678553	0.0470233	0.0350039	0.0293501	0.0257018	0.0239888	0.026165	0.0280064	0.0362811	0.0558825	0.092211	0.0384331	0.0828873	0.00100941	8.32262e-05	0.883017	1.32078
6.19087	0.155163	0.160402	0.0535652	0.028424	0.06946	0.0475972	0.0353374	0.0296505	0.0258951	0.0241496	0.0262704	0.0281006	0.0363734	0.0560331	0.0924211	0.0384826	0.0830241	0.00100958	8.32259e-05	0.882994	1.32078
6.2077	0.153187	0.157289	0.0529067	0.0277257	0.0691446	0.0471385	0.0351124	0.0294762	0.0257697	0.0240463	0.0261978	0.0280339	0.0363172	0.0559618	0.0923634	0.0384465	0.0830731	0.00101281	8.32255e-05	0.883008	1.32078
6.22454	0.145335	0.150053	0.0514916	0.0271808	0.0675011	0.0466351	0.0348331	0.0292362	0.0256139	0.0239147	0.0261039	0.0279562	0.036238	0.0558319	0.0921613	0.0383827	0.082954	0.00101651	8.32253e-05	0.883013	1.32078
6.24137	0.145953	0.151464	0.0516246	0.0272548	0.0674491	0.0466821	0.0347718	0.0291953	0.0255821	0.0238977	0.0260847	0.0279563	0.0362171	0.0558231	0.0921137	0.0383924	0.0829221	0.00102323	8.32251e-05	0.883016	1.32078
6.2582	0.145406	0.15092	0.0513289	0.0271096	0.0672448	0.0465645	0.0347574	0.0291973	0.0256033	0.0239122	0.0260966	0.0279668	0.0362231	0.055819	0.0920947	0.0383957	0.0828868	0.00103131	8.32249e-05	0.883016	1.32078
6.27504	0.151545	0.154269	0.0527939	0.0274752	0.068736	0.0472008	0.0351574	0.0294053	0.0257851	0.0240006	0.0261664	0.0280302	0.03632	0.0559785	0.092343	0.0384645	0.0830702	0.00104071	8.32249e-05	0.883003	1.32078
6.29187	0.172131	0.171691	0.0576575	0.0289339	0.0717119	0.0486051	0.0358216	0.029938	0.0260871	0.0242473	0.0263776	0.0282197	0.0365555	0.0562831	0.092871	0.0385651	0.0833522	0.00104906	8.32243e-05	0.882997	1.32078
6.30871	0.163619	0.169896	0.0568652	0.030009	0.0705514	0.0486643	0.0356127	0.0297997	0.0259158	0.0242572	0.0263666	0.0282461	0.0364919	0.0561854	0.0925946	0.0385075	0.0832277	0.00105172	8.32235e-05	0.883004	1.32078
6.32554	0.150622	0.157112	0.0540877	0.0284904	0.0691404	0.047894	0.0352713	0.0294722	0.0257425	0.0240484	0.0262204	0.0280695	0.0363185	0.0559629	0.0923049	0.038432	0.0831937	0.00105269	8.32229e-05	0.883012	1.32078
6.34238	0.148822	0.152989	0.0527783	0.0274503	0.0687591	0.0472872	0.0351269	0.0294495	0.0257316	0.0240371	0.0262153	0.028065	0.0363412	0.0559621	0.0923319	0.0384249	0.0833345	0.00105497	8.32223e-05	0.882998	1.32078
6.35921	0.149604	0.152341	0.0520097	0.0272886	0.067911	0.0469904	0.0349415	0.0293385	0.0256653	0.0239929	0.0261722	0.0280486	0.036321	0.0559667	0.0923444	0.0384004	0.0834049	0.00105754	8.32219e-05	0.882993	1.32078
6.37605	0.148261	0.152064	0.0520606	0.0272201	0.0679883	0.0467554	0.0348805	0.029231	0.0256175	0.0239238	0.0261375	0.027987	0.0362815	0.055894	0.0922672	0.0384052	0.0832818	0.00105527	8.32217e-05	0.882989	1.32078
6.39288	0.148653	0.15328	0.0528756	0.0274412	0.0687327	0.0469748	0.0350789	0.0293287	0.0256914	0.0239774	0.026187	0.0280193	0.0363241	0.0559263	0.0922649	0.038425	0.0832773	0.00105121	8.32214e-05	0.882991	1.32078
6.40972	0.150337	0.155824	0.0527846	0.0277081	0.0686641	0.0473239	0.0351234	0.0294374	0.0257501	0.0240334	0.0262163	0.0280618	0.036381	0.0559941	0.0923894	0.0384344	0.0834242	0.00104686	8.32209e-05	0.882973	1.32078
6.42655	0.148832	0.153805	0.0520877	0.02745	0.0681013	0.0469152	0.0349893	0.0293544	0.0257324	0.0240169	0.0262066	0.0280445	0.0363484	0.0559422	0.0923572	0.0384359	0.083427	0.0010372	8.32204e-05	0.882975	1.32078
6.44338	0.147008	0.151604	0.0516732	0.0272245	0.0677512	0.0467562	0.03493	0.0292665	0.0256808	0.0239634	0.0261539	0.0279916	0.0362839	0.0558656	0.0922535	0.0384005	0.0833285	0.0010256	8.32201e-05	0.882975	1.32078
6.46022	0.146518	0.151445	0.0520513	0.027335	0.06811	0.0469139	0.0350402	0.0293388	0.0257069	0.0239911	0.0261627	0.0280059	0.0362968	0.0558889	0.0922201	0.0384246	0.0833716	0.00101853	8.32197e-05	0.88297	1.32078
6.47705	0.146926	0.152061	0.0522973	0.0276678	0.0688888	0.0476505	0.0352601	0.0296079	0.0258508	0.0241092	0.0262507	0.0281181	0.0364079	0.0560456	0.0923781	0.0384829	0.0834853	0.00101584	8.32195e-05	0.882967	1.32078
6.49389	0.146947	0.152569	0.0523518	0.0277858	0.0690918	0.0478758	0.0353923	0.0298029	0.0259746	0.0242457	0.0263334	0.028247	0.0365252	0.056194	0.092553	0.038456	0.0834517	0.00101116	8.32188e-05	0.882971	1.32078
6.51072	0.147335	0.153281	0.0524943	0.0276707	0.0685953	0.0473008	0.0352288	0.0294926	0.0257765	0.0240794	0.0262449	0.0281046	0.0363862	0.0560091	0.0923922	0.0383777	0.0833622	0.00100754	8.32181e-05	0.882976	1.32078
6.52756	0.152465	0.159985	0.0553163	0.0284433	0.0701604	0.0480346	0.0354445	0.0295477	0.0258545	0.0241452	0.0263304	0.0281648	0.036452	0.0560447	0.0924625	0.0384193	0.0834286	0.00100681	8.32174e-05	0.882971	1.32078
6.54439	0.160534	0.162917	0.0583796	0.0289091	0.0723713	0.0482756	0.0355173	0.0296371	0.026019	0.0242413	0.0264459	0.0281984	0.0365104	0.0560687	0.0924966	0.03847	0.0834425	0.00100769	8.32169e-05	0.882966	1.32078
6.56123	0.148035	0.152654	0.0521649	0.0273675	0.0684449	0.0469105	0.034966	0.029332	0.0256819	0.0239808	0.0261856	0.0280199	0.0363379	0.0559394	0.092356	0.0383629	0.0833438	0.00101223	8.32167e-05	0.88297	1.32078
6.57806	0.147145	0.15173	0.0518025	0.0272766	0.0677442	0.0467463	0.0348782	0.0292776	0.025649	0.0239593	0.0261467	0.0279938	0.036279	0.0558848	0.0922755	0.0382908	0.0833243	0.00101866	8.32167e-05	0.882978	1.32078
6.5949	0.146852	0.151622	0.0517658	0.0273096	0.0677688	0.0468192	0.0349487	0.0293593	0.0257161	0.0240287	0.0261896	0.0280386	0.036293	0.0559151	0.0922482	0.0382851	0.0833646	0.00102481	8.32173e-05	0.882984	1.32078
6.61173	0.145136	0.150502	0.0515544	0.027209	0.0674873	0.0467206	0.0348944	0.0292991	0.0256617	0.0239702	0.026139	0.0279879	0.0362429	0.0558295	0.092132	0.0382849	0.0832279	0.00103645	8.32175e-05	0.882986	1.32078
6.62856	0.147766	0.151937	0.0518687	0.0272907	0.0677617	0.0468638	0.0349548	0.0293143	0.0256783	0.023976	0.0261523	0.0280096	0.0362721	0.0558778	0.0922083	0.0383423	0.0831802	0.0010389	8.32175e-05	0.882974	1.32078
6.6454	0.155832	0.160491	0.0561077	0.0281791	0.0722722	0.0489428	0.0356738	0.029655	0.0258809	0.0241429	0.026283	0.0281279	0.0364527	0.056123	0.0925785	0.0384445	0.0833774	0.000993396	8.32172e-05	0.882968	1.32078
6.66223	0.148462	0.153154	0.0529803	0.0276482	0.069074	0.0474686	0.0351577	0.029471	0.0257661	0.0240312	0.0262038	0.0280281	0.0363453	0.0559497	0.0923605	0.0383936	0.0834043	0.0009464	8.32168e-05	0.882974	1.32078
6.67907	0.144486	0.150466	0.0514598	0.0271572	0.0673343	0.0466306	0.0348922	0.0292826	0.0256598	0.0239628	0.0261447	0.0279755	0.0362601	0.0558431	0.092201	0.0383219	0.0833637	0.000939238	8.32164e-05	0.882973	1.32078
6.6959	0.145093	0.150959	0.0515001	0.0271652	0.0674725	0.0466719	0.0349032	0.0292923	0.0256666	0.0239658	0.0261613	0.0279941	0.0362612	0.0558479	0.0921984	0.0383166	0.0833493	0.0009379	8.32162e-05	0.882978	1.32078
6.71274	0.146049	0.151802	0.0517167	0.0272591	0.0677237	0.046739	0.0348759	0.0292509	0.0256253	0.0239293	0.0261234	0.0279797	0.0362456	0.0558652	0.0922114	0.0383214	0.0834144	0.000935123	8.32162e-05	0.882965	1.32078
6.72957	0.151596	0.155209	0.0527296	0.0274608	0.0689251	0.0471681	0.0349979	0.0293569	0.0256464	0.0239451	0.0261228	0.0279957	0.036274	0.0559659	0.0923451	0.0383545	0.0834475	0.000932357	8.32161e-05	0.882978	1.32078
6.74641	0.149849	0.156586	0.0538833	0.0279068	0.0694026	0.0477628	0.0352566	0.0295963	0.0257557	0.024041	0.0261929	0.028068	0.0363311	0.055987	0.0923935	0.038374	0.0833767	0.000927188	8.32161e-05	0.882982	1.32078
6.76324	0.149274	0.153151	0.0520813	0.0274972	0.0680046	0.0472144	0.0350155	0.029425	0.0257227	0.0240438	0.0261955	0.0281087	0.0363345	0.0560428	0.0923798	0.0383452	0.0833995	0.000920555	8.32159e-05	0.882967	1.32078
6.78008	0.155157	0.160275	0.054044	0.0286015	0.0701419	0.0491849	0.0355238	0.0299198	0.0259611	0.0244676	0.0263631	0.0284284	0.0364956	0.0563314	0.0926658	0.038414	0.083562	0.000911957	8.32156e-05	0.882972	1.32078
6.79691	0.162751	0.167287	0.0596312	0.0298114	0.0762604	0.0505873	0.0366867	0.0302992	0.0266052	0.0246766	0.0267429	0.028541	0.0368166	0.0565369	0.0930581	0.0385477	0.0836278	0.000905479	8.3216e-05	0.88297	1.32078
6.81375	0.16748	0.171054	0.0572344	0.0289674	0.0723715	0.0481793	0.0354946	0.029754	0.0260383	0.0243181	0.0264743	0.0282382	0.0365695	0.0562261	0.0927023	0.0384869	0.0835267	0.000903811	8.32163e-05	0.88294	1.32078
6.83058	0.148914	0.153257	0.0519869	0.0274695	0.0682042	0.0470898	0.0350499	0.0294546	0.0257379	0.024089	0.0262282	0.0280923	0.0363583	0.0559985	0.0923565	0.0384105	0.0834045	0.000905092	8.32165e-05	0.882972	1.32078
6.84741	0.150371	0.153982	0.0524126	0.02767	0.0685384	0.0471437	0.0350446	0.0293806	0.0257237	0.0240456	0.0262122	0.0280787	0.0363384	0.0559871	0.0923618	0.0383772	0.0834211	0.000905646	8.32163e-05	0.882953	1.32078
6.86425	0.152361	0.154614	0.0534843	0.0277706	0.0695959	0.0472632	0.035222	0.0293854	0.0257597	0.0240306	0.0262232	0.0280433	0.0363601	0.0560045	0.0924123	0.0383324	0.083441	0.000906185	8.32161e-05	0.882946	1.32078
6.88108	0.147675	0.152261	0.0519322	0.0274352	0.0678435	0.0469078	0.0349511	0.0293375	0.0256911	0.024008	0.0261881	0.0280258	0.0362965	0.0559365	0.0923145	0.0383314	0.0834208	0.000908772	8.3216e-05	0.882954	1.32078
6.89792	0.153123	0.155282	0.05349	0.0279494	0.0697571	0.0475652	0.0352736	0.0295525	0.0258336	0.0241154	0.0263212	0.028147	0.0364243	0.0561022	0.0924697	0.0383867	0.0835411	0.000911135	8.32159e-05	0.882935	1.32078
6.91475	0.153443	0.158142	0.0546037	0.0285308	0.0699575	0.0477043	0.0352718	0.0295769	0.0258574	0.0241351	0.0263103	0.0281306	0.0364068	0.0560642	0.0924261	0.0383371	0.0835883	0.000916361	8.3216e-05	0.882947	1.32078
6.93159	0.148026	0.153473	0.0532932	0.0279337	0.0690003	0.047391	0.0351728	0.0294858	0.0257919	0.0240644	0.02624	0.0280621	0.0363512	0.0559766	0.0923106	0.0383332	0.0835697	0.000923907	8.32164e-05	0.882954	1.32078
6.94842	0.147143	0.15262	0.0529703	0.0276999	0.0687715	0.0474712	0.0353789	0.0296148	0.0258844	0.0241092	0.0263046	0.0280905	0.0364056	0.0560143	0.0923466	0.0383865	0.083626	0.000928855	8.32167e-05	0.882945	1.32078
6.96526	0.145558	0.150774	0.0516674	0.0272274	0.0675449	0.0467074	0.0349041	0.0293056	0.0256975	0.0239901	0.0261841	0.0280124	0.0362995	0.0559159	0.0922018	0.038359	0.0834522	0.000931069	8.32166e-05	0.882948	1.32078
6.98209	0.146805	0.150913	0.0516608	0.027226	0.0676929	0.0467663	0.0349307	0.0293199	0.025685	0.0239974	0.0261717	0.0280274	0.0363101	0.0559469	0.0922549	0.0383385	0.0834077	0.000933678	8.32163e-05	0.882939	1.32078
6.99893	0.14652	0.15128	0.0516753	0.0273318	0.0676595	0.0468165	0.0349291	0.0293192	0.0256879	0.0239875	0.0261765	0.0280139	0.0363147	0.0559193	0.0922925	0.0383399	0.0833954	0.000935497	8.32164e-05	0.882941	1.32078
7.01576	0.145089	0.150815	0.0514915	0.0272212	0.0673143	0.0466148	0.0348043	0.029267	0.0256286	0.023955	0.0261212	0.0279601	0.0362462	0.0558418	0.0921646	0.0383128	0.0832443	0.000935513	8.32164e-05	0.882945	1.32078
7.03259	0.147869	0.152627	0.0519621	0.0273879	0.0680029	0.0468152	0.0349498	0.0293263	0.0256702	0.0239948	0.0261439	0.0279859	0.0362657	0.0558832	0.0922413	0.0383403	0.0833391	0.000933106	8.32166e-05	0.882939	1.32078
7.04943	0.151748	0.154926	0.0524228	0.0274547	0.0687819	0.0470704	0.0350989	0.0294082	0.0257486	0.0240397	0.0262076	0.0280513	0.0363245	0.0560117	0.0923928	0.0384103	0.083403	0.000928851	8.32167e-05	0.882953	1.32078
7.06626	0.149531	0.155291	0.0532849	0.0278286	0.0688975	0.0473447	0.0351997	0.0295049	0.0258119	0.0241018	0.0262613	0.0280934	0.0363521	0.056029	0.0923867	0.0383967	0.0832481	0.000926155	8.32168e-05	0.882954	1.32078
7.0831	0.147022	0.154057	0.0529672	0.0278038	0.0687931	0.0473374	0.0351747	0.0295265	0.0258295	0.0241341	0.0263075	0.0281045	0.0363891	0.0559652	0.0923223	0.0382952	0.0830776	0.000924345	8.32173e-05	0.882961	1.32078
7.09993	0.144232	0.150356	0.0513206	0.0271611	0.0674522	0.0467002	0.0348853	0.0292781	0.0256596	0.0239712	0.0261748	0.0279924	0.0362713	0.0558514	0.0922032	0.0382614	0.0830761	0.00091902	8.32173e-05	0.882963	1.32078
7.11677	0.146977	0.152329	0.0522675	0.027352	0.0683151	0.0468906	0.0349415	0.0292995	0.0256698	0.0239732	0.0261754	0.0280036	0.0362832	0.0558835	0.0922563	0.0383005	0.0832689	0.000910277	8.32176e-05	0.882941	1.32078
7.1336	0.147475	0.153219	0.0524404	0.0274264	0.068357	0.0470122	0.0349987	0.0293745	0.0257165	0.0240332	0.0262034	0.0280555	0.0363228	0.0559525	0.0922967	0.038266	0.0833247	0.000905669	8.32178e-05	0.882949	1.32078
7.15044	0.150026	0.154362	0.0525199	0.0275508	0.0683482	0.0471989	0.0350659	0.0294331	0.0257526	0.0240603	0.0262311	0.0280714	0.0363551	0.0560029	0.0923757	0.0382811	0.0833526	0.000904725	8.32179e-05	0.882948	1.32078
7.16727	0.155506	0.156787	0.0533987	0.0275948	0.0690416	0.0473186	0.035156	0.0294419	0.0257483	0.0240279	0.0262196	0.0280536	0.036353	0.0560491	0.0924484	0.0383137	0.0834019	0.000903718	8.32179e-05	0.882956	1.32078
7.18411	0.15138	0.154562	0.0531385	0.0275348	0.0692358	0.0472995	0.0352217	0.0294577	0.025756	0.024015	0.0262238	0.0280439	0.0363353	0.0560045	0.0923595	0.0383063	0.0833699	0.00090195	8.32179e-05	0.882955	1.32078
7.20094	0.147283	0.152004	0.0526805	0.0276698	0.0689235	0.048074	0.0353772	0.0298182	0.0258684	0.0242608	0.0263553	0.0281975	0.036442	0.0560598	0.0924398	0.0382876	0.0833934	0.000901959	8.32177e-05	0.882959	1.32078
7.21777	0.144385	0.149905	0.0516668	0.0272327	0.0676613	0.0469536	0.0350683	0.0295177	0.0258004	0.0241052	0.0262494	0.0280602	0.0363396	0.0559186	0.0922089	0.0382295	0.0832188	0.000903564	8.32175e-05	0.882965	1.32078
7.23461	0.144284	0.150109	0.0514595	0.027171	0.0676526	0.0468655	0.0350686	0.0294732	0.0257891	0.0240854	0.0262415	0.0280562	0.0363321	0.0559173	0.0921829	0.0382605	0.0831479	0.000904054	8.3217e-05	0.882964	1.32078
7.25144	0.145756	0.151161	0.0515861	0.0272127	0.0677023	0.0468611	0.0349762	0.0293634	0.0257089	0.0240224	0.0261973	0.0280365	0.0362989	0.0559301	0.0922392	0.0382925	0.0832083	0.000908713	8.32164e-05	0.882964	1.32078
7.26828	0.145651	0.151033	0.0514811	0.0271635	0.0674729	0.0466823	0.0348577	0.0292554	0.0256347	0.0239616	0.0261396	0.0279855	0.0362403	0.0558602	0.092177	0.038244	0.0832168	0.000915592	8.32168e-05	0.882963	1.32078
7.28511	0.144607	0.149644	0.0511798	0.0270234	0.0671995	0.0465574	0.0347825	0.0292213	0.0256129	0.0239422	0.0261228	0.0279571	0.0362135	0.0558071	0.0921253	0.038201	0.0831618	0.000922473	8.3217e-05	0.882962	1.32078
7.30195	0.144306	0.149529	0.0511795	0.0270368	0.0671776	0.0465839	0.0348216	0.0292789	0.0256566	0.023978	0.0261559	0.0279801	0.0362414	0.055829	0.092113	0.0382169	0.0831211	0.000929103	8.32169e-05	0.882959	1.32078
7.31878	0.150653	0.153879	0.0531383	0.0275301	0.0686078	0.0471738	0.0351486	0.029505	0.0258158	0.0241141	0.026293	0.0281031	0.0363883	0.0560075	0.0923499	0.0382552	0.0832314	0.000929098	8.32167e-05	0.882937	1.32078
7.33562	0.161143	0.162058	0.0550699	0.0288249	0.0717599	0.048571	0.035647	0.029857	0.0259596	0.0242985	0.0263823	0.0282665	0.0365032	0.0562039	0.0926128	0.038305	0.0833683	0.000928012	8.32163e-05	0.882946	1.32078
7.35245	0.149686	0.152925	0.0524453	0.0276502	0.0687348	0.04726	0.0353044	0.0296253	0.0258942	0.0241894	0.026335	0.0281181	0.0364305	0.0560236	0.0924258	0.0382867	0.0832389	0.000929903	8.32162e-05	0.882945	1.32078
7.36929	0.147439	0.15027	0.051671	0.0272994	0.0679455	0.0468615	0.0350946	0.0294308	0.0258111	0.0240441	0.0262719	0.0280602	0.0363807	0.055994	0.0923469	0.0382549	0.0831912	0.000931186	8.32159e-05	0.882942	1.32078
7.38612	0.15371	0.155883	0.05276	0.0276092	0.0686463	0.0473521	0.0352059	0.0295573	0.0258642	0.0241332	0.0263063	0.028133	0.0364135	0.0560545	0.0924424	0.0381876	0.0831677	0.000931406	8.32157e-05	0.882945	1.32078
7.40295	0.15451	0.159537	0.0543516	0.0283554	0.0695131	0.0477988	0.0354033	0.0297569	0.0259549	0.0242265	0.0263536	0.0281577	0.0364383	0.0560753	0.0925005	0.0381825	0.0832354	0.000928315	8.32157e-05	0.882942	1.32078
7.41979	0.149235	0.153787	0.0528651	0.0275728	0.0685679	0.0471187	0.0352252	0.0295341	0.025888	0.0241276	0.0263104	0.028073	0.0363798	0.055978	0.092311	0.038188	0.0832958	0.000919123	8.32156e-05	0.882945	1.32078
7.43662	0.145601	0.151475	0.051875	0.0273021	0.0678595	0.0468464	0.0350026	0.0293505	0.0257606	0.0240302	0.0262246	0.0280142	0.0363089	0.0558838	0.0921437	0.0381626	0.0831958	0.000909227	8.32155e-05	0.882943	1.32078
7.45346	0.14623	0.151557	0.0521574	0.0274164	0.0683169	0.0470572	0.0351548	0.0294376	0.0257767	0.0240534	0.0262298	0.0280371	0.0363174	0.0559121	0.0921937	0.0381651	0.0831819	0.000903785	8.32159e-05	0.882942	1.32078
7.47029	0.154276	0.15819	0.054949	0.028302	0.070472	0.0478495	0.0354919	0.0296475	0.02596	0.0242048	0.0263835	0.0281429	0.0364346	0.0560642	0.0924063	0.0382129	0.083159	0.000900883	8.32163e-05	0.882933	1.32078
7.48713	0.159948	0.164371	0.0568564	0.0291448	0.0714325	0.0482966	0.0356947	0.0298692	0.0260865	0.0243593	0.0264738	0.0282452	0.036537	0.0562255	0.0926079	0.0382902	0.0832534	0.00089937	8.32165e-05	0.882935	1.32078
7.50396	0.150482	0.155694	0.0534364	0.028036	0.0693561	0.0475127	0.0353152	0.0296281	0.0258967	0.0241687	0.0263426	0.0281632	0.0364599	0.0560917	0.0924508	0.038284	0.0833191	0.000897581	8.32167e-05	0.882935	1.32078
7.5208	0.147171	0.153298	0.0526059	0.027734	0.0691303	0.0474383	0.0352981	0.0295963	0.0258799	0.0241396	0.0263073	0.0281097	0.0364148	0.0559954	0.0923365	0.0382075	0.0832655	0.000907357	8.32164e-05	0.88294	1.32078
7.53763	0.146309	0.152054	0.0519901	0.0274562	0.0683569	0.0472474	0.0351389	0.0294683	0.0257616	0.0240561	0.0262164	0.0280563	0.0363459	0.0559615	0.0922845	0.038158	0.0832764	0.000953737	8.3216e-05	0.882936	1.32078
7.55447	0.146492	0.152235	0.0518479	0.0273648	0.0678802	0.0469006	0.0349648	0.0293569	0.0257246	0.024009	0.0261974	0.0280217	0.0363103	0.0559247	0.0922657	0.038163	0.0832704	0.00098971	8.32158e-05	0.882927	1.32078
7.5713	0.154547	0.159407	0.0541731	0.0284064	0.0695688	0.0478572	0.0354898	0.0297169	0.0260095	0.0242357	0.0264049	0.0282375	0.0365161	0.0561944	0.0925549	0.0382696	0.0833679	0.000992545	8.32157e-05	0.882917	1.32078
7.58813	0.155406	0.16177	0.0554981	0.0291696	0.0712747	0.0484558	0.0357818	0.0298616	0.0260566	0.0243031	0.026429	0.0282925	0.0365405	0.0562544	0.0925888	0.0382519	0.0834732	0.000999886	8.32157e-05	0.88293	1.32078
7.60497	0.144871	0.150317	0.0514306	0.0272335	0.0675336	0.0468657	0.0350134	0.0294012	0.0257402	0.0240131	0.0261945	0.0280094	0.0363103	0.0559158	0.0922411	0.03813	0.0833616	0.00100656	8.32158e-05	0.88294	1.32078
7.6218	0.145497	0.150931	0.0516207	0.027318	0.0676685	0.0468885	0.0349763	0.0293673	0.0257132	0.024003	0.0261857	0.0279977	0.0363125	0.0559171	0.0922487	0.0381204	0.0833028	0.00101433	8.32159e-05	0.882951	1.32078
7.63864	0.146244	0.151531	0.0519405	0.0273753	0.0678242	0.0468191	0.0349401	0.0293358	0.025691	0.02398	0.0261799	0.0279826	0.036307	0.0559008	0.0921815	0.0381058	0.0832753	0.00102277	8.32162e-05	0.882959	1.32078
7.65547	0.145879	0.15146	0.0519119	0.0273329	0.0676089	0.0467268	0.0349012	0.0293136	0.025681	0.0239722	0.0261716	0.027978	0.0362813	0.0558597	0.0921207	0.0380917	0.0832761	0.00102615	8.32166e-05	0.882957	1.32078
7.67231	0.148649	0.154657	0.0530296	0.0278365	0.068526	0.0472067	0.03515	0.0294961	0.0258069	0.0240794	0.0262621	0.0280767	0.0363789	0.0559687	0.0923103	0.0381582	0.0832465	0.00102835	8.32167e-05	0.882958	1.32078
7.68914	0.147803	0.153675	0.0527889	0.0277371	0.068442	0.0471049	0.0351049	0.029465	0.0257847	0.0240666	0.0262604	0.0280851	0.0363901	0.0560047	0.0923627	0.038189	0.0832628	0.00102955	8.32166e-05	0.882961	1.32078
7.70598	0.149955	0.154357	0.052746	0.0278851	0.0685155	0.0472778	0.0351225	0.0295251	0.0258379	0.0241396	0.0263037	0.0281379	0.0364346	0.0560805	0.0924798	0.0381978	0.0833306	0.00102891	8.32171e-05	0.882953	1.32078
7.72281	0.149119	0.155272	0.0535514	0.0282532	0.0694364	0.047813	0.0354526	0.0297524	0.0260295	0.0242955	0.0264075	0.0281963	0.0364526	0.0560129	0.0923714	0.038164	0.0832192	0.00102713	8.32174e-05	0.882962	1.32078
7.73965	0.148966	0.153666	0.0529015	0.0277229	0.069285	0.0474921	0.0353716	0.0296129	0.02593	0.0242018	0.0263571	0.0281559	0.0364222	0.0559947	0.0923132	0.0381755	0.0832364	0.00102448	8.32169e-05	0.882951	1.32078
7.75648	0.148864	0.153598	0.0527315	0.0276108	0.0689548	0.0473212	0.0353478	0.0296527	0.025954	0.0242237	0.0263773	0.0281996	0.03647	0.0560802	0.0924337	0.0382137	0.0833278	0.00101817	8.32166e-05	0.88294	1.32078
7.77332	0.148926	0.153018	0.0521533	0.0276248	0.068521	0.0474652	0.0353084	0.029623	0.0259298	0.0241908	0.0263399	0.0281675	0.0364497	0.0560667	0.092433	0.0381574	0.0833225	0.0010105	8.32168e-05	0.88295	1.32078
7.79015	0.147369	0.151191	0.0517656	0.0274016	0.0679767	0.0471108	0.0351536	0.0294908	0.0258272	0.024091	0.0262901	0.0281097	0.0364196	0.0560596	0.0924036	0.0381495	0.0832986	0.0010021	8.3217e-05	0.882941	1.32078
7.80698	0.147287	0.1507	0.0517977	0.0273232	0.0681205	0.0470146	0.0351211	0.029464	0.0258296	0.0240698	0.0262924	0.0280875	0.0364309	0.0560229	0.0923386	0.0382095	0.0832794	0.000993961	8.32166e-05	0.882937	1.32078
7.82382	0.150979	0.153441	0.0524204	0.0274862	0.0690995	0.0472243	0.0352646	0.0295138	0.0258563	0.0240871	0.0263092	0.028101	0.0364408	0.0560271	0.0923455	0.0382418	0.0832313	0.000988831	8.32163e-05	0.882937	1.32078
7.84065	0.147327	0.151889	0.0518911	0.027434	0.0679955	0.0470911	0.0350293	0.0294478	0.0257348	0.0240628	0.0262268	0.0280729	0.0363687	0.0559551	0.0923427	0.0382011	0.0832841	0.000985287	8.32164e-05	0.882933	1.32078
7.85749	0.146835	0.15239	0.0519131	0.0275303	0.0680314	0.0471049	0.0349452	0.0293717	0.0256915	0.0240241	0.0261991	0.0280317	0.0363383	0.0558699	0.0922865	0.0381494	0.0833125	0.00098483	8.32164e-05	0.882933	1.32078
7.87432	0.145276	0.150395	0.0515706	0.0272684	0.0674791	0.0466636	0.0348385	0.0292822	0.025675	0.023974	0.0261633	0.0279791	0.0362714	0.0558047	0.0920971	0.0380863	0.083223	0.000984177	8.32167e-05	0.882933	1.32078
7.89116	0.14484	0.150374	0.0514863	0.0271916	0.0674174	0.0466304	0.0348108	0.029254	0.0256611	0.0239566	0.0261546	0.0279786	0.0362637	0.055817	0.0920949	0.038087	0.0832283	0.000983611	8.32169e-05	0.882927	1.32078
7.90799	0.14519	0.151493	0.051797	0.0272938	0.0678131	0.0468241	0.0349318	0.0293384	0.0256896	0.0239919	0.0261765	0.0280103	0.0362983	0.0558805	0.0921747	0.0381397	0.0832927	0.000986733	8.32167e-05	0.88292	1.32078
7.92483	0.146481	0.152259	0.052085	0.0274284	0.0680503	0.0470362	0.0350436	0.0293987	0.0257384	0.0240275	0.0262198	0.0280385	0.0363483	0.0559154	0.0922502	0.0381654	0.0833263	0.000994889	8.32159e-05	0.882929	1.32078
7.94166	0.15054	0.154691	0.0524697	0.0276469	0.0685427	0.047348	0.035188	0.0294935	0.0258155	0.0240881	0.0262705	0.028089	0.0364037	0.0559824	0.0923797	0.038177	0.0833721	0.00100209	8.32152e-05	0.882912	1.32078
7.9585	0.152518	0.155459	0.0525528	0.0277313	0.068712	0.047556	0.0352309	0.0295651	0.0258476	0.0240906	0.0262724	0.0280726	0.0363892	0.0559629	0.0924013	0.0381568	0.0833944	0.00100908	8.32151e-05	0.882914	1.32078
7.97533	0.148766	0.153042	0.0524702	0.0277696	0.0685739	0.0476186	0.0352927	0.0296166	0.0258809	0.0240987	0.0262961	0.028089	0.0364074	0.0559856	0.0924119	0.0381727	0.0834143	0.0010092	8.32155e-05	0.882903	1.32078
7.99216	0.1514	0.158593	0.0540493	0.0287722	0.0700435	0.0482861	0.0356244	0.0298965	0.0260375	0.0243252	0.0264492	0.0282731	0.0365445	0.0561831	0.0926201	0.0382271	0.0834946	0.00100399	8.32158e-05	0.882903	1.32078
8.009	0.155645	0.163983	0.057013	0.0300987	0.0729944	0.049401	0.0362672	0.0299935	0.0261652	0.0243988	0.0264984	0.028372	0.0366405	0.0563133	0.0928817	0.0382679	0.0835074	0.00100592	8.32162e-05	0.882888	1.32078
8.02583	0.149825	0.154037	0.0531757	0.028012	0.0704155	0.048211	0.0361186	0.0301312	0.0263221	0.024457	0.0265627	0.0284261	0.0367307	0.0563311	0.0928222	0.038289	0.0834399	0.00100853	8.32166e-05	0.882889	1.32078
8.04267	0.147655	0.153189	0.0528741	0.0279283	0.0695983	0.0480654	0.0358717	0.0300076	0.0261395	0.024366	0.0264851	0.0283199	0.0366042	0.0562133	0.0926323	0.0382241	0.0833986	0.00100819	8.32165e-05	0.882893	1.32078
8.0595	0.145484	0.150733	0.0517819	0.0274199	0.0680185	0.0471718	0.0352514	0.0296096	0.0258981	0.0241607	0.0263251	0.0281511	0.0364472	0.0560006	0.0924321	0.0381923	0.083286	0.00100492	8.3217e-05	0.882888	1.32078
8.07634	0.144866	0.150328	0.0515306	0.0272229	0.0675196	0.0468119	0.0349876	0.0294035	0.025758	0.0240437	0.0262358	0.0280551	0.0363666	0.0559175	0.0923257	0.0381546	0.0832319	0.00100148	8.32176e-05	0.882886	1.32078
8.09317	0.144175	0.150383	0.0513155	0.0271886	0.0673957	0.0467467	0.0349332	0.0293584	0.0257294	0.0240247	0.026211	0.0280324	0.0363427	0.0558928	0.0922852	0.038113	0.0832706	0.000996113	8.32178e-05	0.882885	1.32078
8.11001	0.146142	0.1516	0.0517701	0.0275012	0.0680492	0.0472071	0.0352673	0.0296245	0.0259196	0.0241681	0.026323	0.0281147	0.0364097	0.0559602	0.0924188	0.0381271	0.08339	0.000987904	8.32184e-05	0.88287	1.32078
8.12684	0.153468	0.156817	0.0543062	0.0281719	0.0703084	0.0480556	0.0356173	0.0298558	0.0260367	0.0242343	0.0263923	0.0281716	0.0364924	0.0561113	0.0926106	0.0382145	0.0834547	0.000981933	8.32189e-05	0.88288	1.32078
8.14368	0.155523	0.156729	0.0543676	0.0279432	0.0702844	0.0478197	0.0354885	0.0297157	0.0259543	0.0241669	0.0263442	0.0281611	0.0364709	0.056154	0.09263	0.0382581	0.0833926	0.000976475	8.32185e-05	0.882883	1.32078
8.16051	0.157131	0.159487	0.0554571	0.0283255	0.0720968	0.0485738	0.036141	0.0300311	0.0261289	0.0243108	0.026483	0.0283272	0.0366819	0.0563647	0.0929571	0.0382966	0.0834067	0.000970754	8.32183e-05	0.882887	1.32078
8.17734	0.154769	0.159442	0.0553707	0.0287718	0.0716928	0.0492391	0.0364158	0.0303556	0.026347	0.0244843	0.0266071	0.0284877	0.0368221	0.0564807	0.0931014	0.0383026	0.0834939	0.000968313	8.32181e-05	0.882882	1.32078
8.19418	0.148827	0.153695	0.0528506	0.0279672	0.0695837	0.0481393	0.0357636	0.0299817	0.0261539	0.0243631	0.0265082	0.0283151	0.0366104	0.0562491	0.0927453	0.0382439	0.0834075	0.000968839	8.32181e-05	0.882892	1.32078
8.21101	0.150462	0.15469	0.0525043	0.0278955	0.0690187	0.0478367	0.035594	0.0298569	0.0260593	0.0243159	0.0264474	0.0282635	0.0365657	0.0561666	0.0926713	0.0381971	0.0833338	0.000971997	8.32181e-05	0.882893	1.32078
8.22785	0.15025	0.154591	0.0526247	0.0279759	0.0688484	0.0477713	0.0354919	0.0298168	0.0260125	0.0242839	0.0263908	0.0282191	0.0365078	0.0561135	0.0925804	0.0381553	0.0832208	0.000976587	8.32185e-05	0.882891	1.32078
8.24468	0.148913	0.153379	0.0529055	0.0279974	0.0692564	0.0479485	0.0357297	0.0299752	0.0261615	0.0243596	0.0264711	0.0282755	0.0365732	0.0561764	0.0925748	0.0381763	0.083214	0.000981082	8.32189e-05	0.882885	1.32078
8.26152	0.14645	0.151964	0.0524162	0.0277724	0.0692188	0.0479253	0.0357127	0.0299348	0.0261348	0.024313	0.0264534	0.0282413	0.0365557	0.0561184	0.0925269	0.0381759	0.0833731	0.000985126	8.32193e-05	0.88288	1.32078
8.27835	0.151599	0.155353	0.0531088	0.0281987	0.0709307	0.0484347	0.0361717	0.030196	0.0263135	0.0244166	0.0265793	0.0282872	0.0366031	0.0561659	0.092643	0.0381903	0.0834693	0.000990088	8.32199e-05	0.882859	1.32078
8.29519	0.153623	0.157895	0.0537653	0.0285563	0.0712969	0.0488111	0.0364253	0.0304644	0.0265093	0.0245978	0.0267261	0.0284196	0.0367247	0.0562804	0.092785	0.0382285	0.0833541	0.000997589	8.32198e-05	0.882852	1.32078
8.31202	0.148063	0.15336	0.0526507	0.0279599	0.0692531	0.0480018	0.0356625	0.0299103	0.0260798	0.024312	0.0264244	0.0282457	0.0365461	0.0561383	0.0925561	0.0381669	0.0832257	0.00100457	8.32197e-05	0.882854	1.32078
8.32886	0.149169	0.154847	0.0527872	0.028195	0.0694718	0.0482501	0.0356274	0.0298989	0.0260519	0.0242795	0.0264216	0.0282376	0.0365502	0.0561735	0.0926136	0.0381504	0.0833429	0.00100942	8.32199e-05	0.882851	1.32078
8.34569	0.153155	0.158572	0.0547943	0.0289228	0.0716682	0.0492258	0.0361643	0.0302093	0.0262638	0.0244412	0.0265904	0.028378	0.0366924	0.0563113	0.0928124	0.0381973	0.0834982	0.00101125	8.322e-05	0.882831	1.32078
8.36252	0.157412	0.160644	0.0561701	0.029393	0.0731219	0.0498317	0.0367148	0.030575	0.0265105	0.0246342	0.0267118	0.0284955	0.0367601	0.0564113	0.0928977	0.0382176	0.0835779	0.00100749	8.32203e-05	0.882837	1.32078
8.37936	0.155099	0.157774	0.0547468	0.0286393	0.0713194	0.0487681	0.0361495	0.0302526	0.0263307	0.0244899	0.0265902	0.0283757	0.0366812	0.0562626	0.0927501	0.0381801	0.0836081	0.00100425	8.32205e-05	0.882834	1.32078
8.39619	0.148308	0.152302	0.0525522	0.0277593	0.0692169	0.0478327	0.0356728	0.0299363	0.0261538	0.0243591	0.0265086	0.0282796	0.0366181	0.056135	0.0925745	0.038137	0.08349	0.00100089	8.32205e-05	0.882847	1.32078
8.41303	0.144634	0.149705	0.0515339	0.0272901	0.0678469	0.047021	0.035123	0.0295285	0.0258652	0.0241439	0.0262932	0.0281148	0.0364027	0.0559339	0.0923354	0.0381068	0.0832264	0.000975944	8.32202e-05	0.882854	1.32078
8.42986	0.145702	0.1504	0.0516541	0.0273446	0.0678227	0.0470307	0.0351362	0.0295289	0.0258651	0.0241366	0.0262922	0.0281155	0.036413	0.055952	0.0923564	0.0381422	0.0832554	0.00092615	8.32203e-05	0.882853	1.32078
8.4467	0.151067	0.15455	0.0530565	0.0278669	0.0692647	0.047658	0.0354592	0.0297535	0.0260069	0.0242348	0.0263963	0.0282091	0.0365391	0.0561221	0.0925708	0.038186	0.0834399	0.000895581	8.32204e-05	0.882857	1.32078
8.46353	0.149597	0.154662	0.0533676	0.0279444	0.0697087	0.0477847	0.0355966	0.0297899	0.0260278	0.0242456	0.0264204	0.0282152	0.0365558	0.056155	0.0926023	0.038191	0.0834062	0.000888384	8.32207e-05	0.882854	1.32078
8.48037	0.147155	0.152613	0.0523775	0.027635	0.0687243	0.0475482	0.0354846	0.0297832	0.0260301	0.0242645	0.0264363	0.0282272	0.0365687	0.0561574	0.0926155	0.0381789	0.0833591	0.000882242	8.32211e-05	0.882853	1.32078
8.4972	0.149748	0.154267	0.0529655	0.027997	0.0695418	0.0480054	0.0356665	0.029908	0.0261175	0.0243428	0.0265093	0.0282962	0.0366529	0.0562744	0.0927616	0.0382142	0.0834144	0.000880757	8.32212e-05	0.882843	1.32078
8.51404	0.159694	0.162405	0.0544159	0.0285917	0.0712112	0.0486332	0.0357959	0.0300367	0.0262398	0.0244867	0.026641	0.0283836	0.0367103	0.0563851	0.0929324	0.0382874	0.0835631	0.000883069	8.32216e-05	0.882846	1.32078
8.53087	0.146804	0.151412	0.0518317	0.0273955	0.0681124	0.0470456	0.0350603	0.0294663	0.0258134	0.0241194	0.0262778	0.0281165	0.0364128	0.0560183	0.0924721	0.0382014	0.083338	0.000885088	8.32217e-05	0.882856	1.32078
8.5477	0.144503	0.150309	0.0514448	0.0271999	0.0675263	0.0467871	0.0349565	0.0293746	0.025745	0.0240358	0.0262189	0.0280342	0.0363498	0.0559047	0.0922936	0.0381522	0.0831789	0.000885768	8.32224e-05	0.882843	1.32078
8.56454	0.146421	0.151401	0.0517863	0.0273387	0.0679076	0.0470108	0.0350986	0.0294757	0.0258203	0.0240955	0.0262826	0.0280921	0.0364094	0.0560025	0.0923989	0.0381499	0.0831523	0.000886963	8.32233e-05	0.882844	1.32078
8.58137	0.153163	0.15748	0.0537687	0.0278559	0.0695081	0.0476316	0.035507	0.0297811	0.0260663	0.0242527	0.0264969	0.0282277	0.0366491	0.0561772	0.0927842	0.0382237	0.0832947	0.00088936	8.32234e-05	0.882819	1.32078
8.59821	0.16192	0.165875	0.0559701	0.028726	0.0724688	0.048605	0.0363797	0.0302451	0.0263632	0.0245363	0.0266452	0.0284382	0.0367851	0.0564324	0.0930577	0.0383123	0.0833973	0.000891219	8.32233e-05	0.882837	1.32078
8.61504	0.158427	0.158279	0.0536791	0.0283316	0.0704025	0.0484434	0.0359068	0.0302033	0.0262745	0.0244688	0.0265755	0.0283266	0.0366453	0.0563393	0.0928922	0.0382491	0.0833871	0.000892658	8.32235e-05	0.882835	1.32078
8.63188	0.17109	0.167382	0.0557305	0.0288579	0.0717451	0.049065	0.036016	0.0305673	0.0264169	0.0246041	0.0266888	0.0284221	0.0367416	0.0564642	0.0931094	0.0383236	0.0835352	0.000897417	8.32241e-05	0.882806	1.32078
8.64871	0.154407	0.159025	0.0543821	0.0278464	0.0712198	0.0479862	0.0357884	0.0298206	0.0260278	0.0242518	0.0264541	0.028247	0.0366416	0.0562514	0.0929075	0.0382961	0.0834003	0.000904015	8.32244e-05	0.882801	1.32078
8.66555	0.145293	0.150366	0.0519141	0.0273343	0.0679792	0.0470871	0.0351606	0.0295226	0.0258562	0.0241028	0.0262679	0.0280804	0.036407	0.0559517	0.0924364	0.0381984	0.0831477	0.000906408	8.32247e-05	0.882823	1.32078
8.68238	0.144905	0.150191	0.0516832	0.0273912	0.067876	0.047128	0.0352049	0.0296396	0.0259244	0.0241804	0.0263273	0.0281265	0.0364474	0.0559662	0.092423	0.0381678	0.0831378	0.000911203	8.32251e-05	0.882835	1.32078
8.69922	0.148285	0.152211	0.052796	0.0278011	0.0689364	0.0476724	0.0355766	0.0299018	0.0261931	0.0243644	0.026521	0.0282788	0.0366039	0.0561372	0.0926689	0.0382004	0.0832888	0.000943012	8.32255e-05	0.882819	1.32078
8.71605	0.154103	0.154762	0.0542308	0.0280185	0.0701392	0.0481918	0.0358073	0.0299943	0.026228	0.0244049	0.0265285	0.0283431	0.0366601	0.056287	0.0928914	0.0382282	0.0834332	0.000985597	8.32259e-05	0.882817	1.32078
8.73289	0.14827	0.153725	0.0529721	0.0275696	0.0685685	0.0473264	0.035296	0.029602	0.0259192	0.0241504	0.0263104	0.0281186	0.03646	0.0559811	0.0925814	0.0381233	0.0831863	0.00100192	8.32261e-05	0.882826	1.32078
8.74972	0.147639	0.152868	0.0523327	0.0275438	0.0682774	0.0473548	0.0352526	0.0296206	0.0258968	0.0241419	0.0263103	0.0281152	0.0364437	0.055939	0.0924868	0.0381475	0.0831257	0.00100143	8.32261e-05	0.882824	1.32078
8.76655	0.148926	0.153909	0.0528233	0.0278157	0.0690913	0.0478226	0.035426	0.0297668	0.0259587	0.0241821	0.0263541	0.0281548	0.0364985	0.056004	0.0925025	0.0381854	0.0831108	0.000996402	8.3226e-05	0.882835	1.32078
8.78339	0.150308	0.154741	0.05309	0.0279528	0.0695171	0.0478547	0.0356243	0.0298001	0.0260228	0.024221	0.0263989	0.0281824	0.0365623	0.0560951	0.0926373	0.0381622	0.0831582	0.000990589	8.32262e-05	0.882828	1.32078
8.80022	0.148185	0.153568	0.0526724	0.0277903	0.0689712	0.0475987	0.0355098	0.0297709	0.0260268	0.0242609	0.0264082	0.0282221	0.0365615	0.056088	0.0926278	0.0381499	0.0832288	0.000986633	8.32268e-05	0.882833	1.32078
8.81706	0.146369	0.151964	0.052063	0.0275376	0.0683909	0.0472872	0.0353467	0.0296866	0.0259718	0.0242251	0.0263819	0.02821	0.0365398	0.0560532	0.0925759	0.0381615	0.0831472	0.000984731	8.32271e-05	0.882821	1.32078
8.83389	0.146948	0.151993	0.0520279	0.0275046	0.0683037	0.0472597	0.0352925	0.0296605	0.0259306	0.0241848	0.0263519	0.0281692	0.0365209	0.0560337	0.0925576	0.0381473	0.0830742	0.000983531	8.32273e-05	0.882821	1.32078
8.85073	0.144358	0.150584	0.0514437	0.0272362	0.0676024	0.0469329	0.0350946	0.0295421	0.0258532	0.0241492	0.0263071	0.0281303	0.0364629	0.0559505	0.0924644	0.0381314	0.0830635	0.00098097	8.32277e-05	0.882829	1.32078
8.86756	0.144081	0.150009	0.051516	0.0272531	0.0676552	0.046962	0.0351283	0.0295394	0.0258774	0.0241495	0.0263268	0.0281264	0.0364627	0.0559196	0.0924537	0.0380879	0.0831346	0.000979634	8.32281e-05	0.882824	1.32078
8.8844	0.144542	0.150438	0.0519918	0.0275088	0.0683906	0.0474316	0.0354238	0.0297777	0.0260468	0.024266	0.0264299	0.028204	0.0365461	0.0560005	0.0925572	0.0381073	0.0832857	0.000980505	8.32284e-05	0.882836	1.32078
8.90123	0.147148	0.152408	0.0526622	0.0278985	0.0697041	0.0482591	0.0360867	0.0302587	0.0264143	0.0245557	0.0266942	0.0284493	0.0367735	0.0562986	0.0928059	0.038184	0.0833953	0.000988595	8.32287e-05	0.882837	1.32078
8.91807	0.148741	0.15371	0.0530257	0.0279764	0.0698916	0.0482178	0.0360427	0.0301979	0.0263861	0.0245087	0.0266626	0.0284112	0.0367405	0.0562431	0.0927846	0.0381894	0.0832858	0.000996803	8.32291e-05	0.882842	1.32078
8.9349	0.145783	0.152	0.0526	0.0279929	0.07013	0.0488702	0.0363687	0.0305391	0.0265892	0.0247081	0.0268019	0.0285464	0.0368572	0.0563339	0.0928586	0.0381848	0.0831588	0.00100518	8.32297e-05	0.882837	1.32078
8.95173	0.148785	0.153317	0.0534782	0.028426	0.0719674	0.0494848	0.0368783	0.0308917	0.0268788	0.0249112	0.0270283	0.0287162	0.037082	0.0565675	0.0931546	0.0382592	0.0833128	0.00101491	8.32301e-05	0.882836	1.32078
8.96857	0.147967	0.152848	0.0529984	0.0281264	0.0705468	0.0488516	0.0365563	0.030607	0.0267257	0.024745	0.0268869	0.0285696	0.0369236	0.0563941	0.0929602	0.0382458	0.0833528	0.00102578	8.323e-05	0.882838	1.32078
8.9854	0.147161	0.153363	0.053551	0.0284764	0.0711879	0.0493132	0.0368144	0.0308191	0.0268534	0.0249008	0.0269648	0.0286805	0.0369703	0.0564885	0.0929676	0.0382505	0.0832851	0.00103527	8.32302e-05	0.882824	1.32078
9.00224	0.147997	0.155572	0.0552783	0.0294772	0.073839	0.05101	0.0378002	0.0316806	0.0274752	0.0254922	0.0274314	0.0291179	0.0373268	0.056887	0.0933227	0.0383721	0.083497	0.00103886	8.32307e-05	0.882823	1.32078
9.01907	0.150674	0.157513	0.0552928	0.0294604	0.0747869	0.0518374	0.0388093	0.0324048	0.0281058	0.0259216	0.027906	0.0294657	0.0377594	0.0572726	0.0938006	0.0384452	0.0837069	0.00104294	8.32311e-05	0.882816	1.32078
9.03591	0.151235	0.156823	0.054958	0.0293453	0.0745159	0.0517362	0.0386793	0.0322904	0.0279587	0.0258371	0.0278061	0.0293922	0.0377089	0.0572384	0.0938315	0.0384748	0.0837337	0.00104573	8.32315e-05	0.882814	1.32078
9.05274	0.145761	0.153358	0.0535226	0.0286519	0.0721876	0.0504121	0.037709	0.0316496	0.0274693	0.0254629	0.0274865	0.0291367	0.037468	0.0569167	0.0934918	0.0383892	0.0836118	0.00104505	8.32315e-05	0.882816	1.32078
9.06958	0.145552	0.153219	0.0535789	0.0287629	0.0722205	0.0505948	0.037838	0.0318264	0.0275765	0.0255588	0.0275691	0.0292081	0.0375453	0.0569843	0.0935465	0.0384144	0.0835841	0.00104346	8.32318e-05	0.882808	1.32078
9.08641	0.147531	0.155294	0.0551134	0.0296293	0.0761692	0.0534883	0.040012	0.0335771	0.0288669	0.0265628	0.0284651	0.0299507	0.0383046	0.0577665	0.0944007	0.0385411	0.0837204	0.00104173	8.32325e-05	0.882799	1.32078
9.10325	0.150343	0.158031	0.0570378	0.0306327	0.0782407	0.0549918	0.0410482	0.0345127	0.0295812	0.0271239	0.0289265	0.0302829	0.0385973	0.0580078	0.0946897	0.0386368	0.083762	0.00103403	8.32328e-05	0.882789	1.32078
9.12008	0.150777	0.157386	0.0563581	0.0301462	0.0762549	0.0533427	0.0398219	0.0336458	0.0289345	0.0267808	0.028607	0.03011	0.0384225	0.0578939	0.0945107	0.0386688	0.083673	0.00102311	8.32323e-05	0.882788	1.32078
9.13691	0.155422	0.160421	0.0570487	0.0303735	0.0773648	0.0535736	0.0398878	0.0337458	0.0289427	0.0269099	0.0286365	0.0302374	0.0384953	0.0580663	0.0947022	0.0387706	0.0838901	0.00101443	8.32325e-05	0.882779	1.32078
9.15375	0.156025	0.159852	0.0557045	0.0298948	0.0759115	0.0528258	0.039447	0.0333689	0.0287376	0.0267589	0.0285533	0.0301788	0.0384669	0.058058	0.0947632	0.038794	0.0840503	0.00100853	8.3233e-05	0.882775	1.32078
9.17058	0.152609	0.157813	0.0554958	0.0298031	0.0756852	0.0528053	0.0395619	0.033394	0.0288914	0.0267786	0.0287206	0.0302706	0.0386591	0.0582168	0.095061	0.0388117	0.0840254	0.00100729	8.32331e-05	0.882765	1.32078
9.18742	0.15451	0.158041	0.0560148	0.0300237	0.076827	0.0533896	0.0399456	0.0335957	0.0290689	0.0268438	0.0288548	0.0303752	0.0388119	0.058397	0.09527	0.038831	0.0839661	0.00100716	8.32337e-05	0.882761	1.32078
9.20425	0.161785	0.163337	0.0577877	0.0308357	0.0782281	0.0543212	0.0408605	0.0337937	0.0293349	0.0271116	0.0291212	0.0305707	0.0390033	0.0586372	0.0954225	0.0388971	0.0840762	0.00100835	8.32341e-05	0.882766	1.32078
9.22109	0.152835	0.159862	0.0569091	0.0303241	0.0763066	0.0533674	0.0400234	0.0337466	0.0290902	0.0271348	0.0289215	0.0305179	0.0387862	0.0584365	0.0950869	0.0388249	0.0840458	0.00101029	8.32344e-05	0.882762	1.32078
9.23792	0.149825	0.155547	0.0551767	0.0296212	0.0747788	0.0525028	0.0394441	0.03341	0.0289145	0.0268321	0.028781	0.030343	0.0386672	0.0582269	0.0949024	0.0387214	0.0839069	0.00101124	8.32348e-05	0.882765	1.32078
9.25476	0.150595	0.155341	0.055114	0.0295089	0.0746449	0.0522463	0.0393813	0.0332111	0.0288937	0.026722	0.0287816	0.0302998	0.038712	0.0582396	0.094967	0.0387091	0.0839743	0.00101474	8.32348e-05	0.88276	1.32078
9.27159	0.153426	0.158826	0.0561283	0.0301727	0.07601	0.0533322	0.0399863	0.0336902	0.0292157	0.0270721	0.0290207	0.0305951	0.0389363	0.05859	0.095319	0.0388392	0.084162	0.00102253	8.32345e-05	0.882747	1.32078
9.28843	0.158739	0.164269	0.057448	0.0307827	0.0780058	0.054323	0.0404722	0.0340394	0.0294604	0.0272946	0.0291938	0.0307719	0.039117	0.0588136	0.0955437	0.0389476	0.084219	0.00103036	8.32344e-05	0.882745	1.32078
9.30526	0.152675	0.157502	0.0558579	0.0296038	0.0757119	0.0525723	0.0395407	0.0331933	0.0289027	0.0266813	0.0287305	0.0302514	0.0386757	0.0582539	0.094991	0.0387345	0.0840728	0.0010422	8.32348e-05	0.88275	1.32078
9.32209	0.149425	0.155352	0.055119	0.0294843	0.0750044	0.0526041	0.0396235	0.0333343	0.029035	0.0268202	0.0288813	0.0304154	0.0388277	0.0584183	0.0950944	0.0387522	0.0840663	0.00105217	8.32348e-05	0.882753	1.32078
9.33893	0.149361	0.155797	0.0554525	0.0299163	0.0757475	0.0533793	0.040089	0.0338845	0.0293903	0.0272064	0.0292685	0.030786	0.0392465	0.0588316	0.0955903	0.038902	0.0841063	0.00105875	8.32346e-05	0.882761	1.32078
9.35576	0.149736	0.155593	0.0550253	0.0294273	0.0745024	0.0521007	0.0392677	0.0331694	0.0288918	0.0267908	0.0288829	0.0304442	0.0389338	0.0584974	0.0953099	0.0388299	0.0841185	0.00106264	8.32351e-05	0.882756	1.32078
9.3726	0.148463	0.155095	0.0546596	0.0292063	0.0736563	0.0516006	0.0389049	0.0328946	0.0286588	0.0265896	0.0286622	0.0302672	0.0387081	0.0582828	0.0950189	0.0387542	0.0840431	0.0010604	8.32357e-05	0.882759	1.32078
9.38943	0.149325	0.156523	0.0557258	0.0297967	0.0756785	0.0527173	0.0397989	0.0335275	0.0291604	0.0269594	0.0290137	0.0305295	0.0389769	0.0585175	0.0952533	0.0388114	0.0841963	0.00105908	8.32362e-05	0.882754	1.32078
9.40627	0.149753	0.157009	0.056221	0.0302502	0.0765644	0.0537307	0.0402989	0.0341051	0.0295397	0.0273191	0.0292854	0.0307704	0.0392102	0.0588166	0.0955931	0.0388615	0.0842153	0.00105873	8.32366e-05	0.882753	1.32078
9.4231	0.149171	0.156205	0.0556051	0.0298524	0.0755039	0.0529323	0.0399018	0.0336854	0.0293876	0.027127	0.0292056	0.0306621	0.0391442	0.0586925	0.0954248	0.0388381	0.0841402	0.00105617	8.32368e-05	0.882758	1.32078
9.43994	0.150498	0.157051	0.055746	0.0299409	0.075975	0.0532668	0.0402733	0.0338295	0.0295634	0.0272608	0.0293803	0.0307932	0.039274	0.0587909	0.095554	0.0388737	0.0841832	0.00104895	8.32371e-05	0.88277	1.32078
9.45677	0.149642	0.156332	0.0552597	0.0297854	0.0757844	0.0533369	0.040244	0.033915	0.0294699	0.0273289	0.0293454	0.0308975	0.0393453	0.0589398	0.0957588	0.0388841	0.0841633	0.00104119	8.32374e-05	0.88277	1.32078
9.47361	0.148111	0.154815	0.0545707	0.029315	0.0742864	0.0523266	0.0394505	0.033514	0.0290997	0.0271086	0.0290922	0.0307223	0.0391303	0.0587564	0.095517	0.0388383	0.0840723	0.00103585	8.3238e-05	0.882778	1.32078
9.49044	0.152861	0.157529	0.0554237	0.0295787	0.0749321	0.0524871	0.0395128	0.0334569	0.0291655	0.0270897	0.0291119	0.0307116	0.0391346	0.0587679	0.0955349	0.0388611	0.0841209	0.00103358	8.32383e-05	0.882767	1.32078
9.50727	0.153439	0.158812	0.0555888	0.0298879	0.0752957	0.0528523	0.0396756	0.0335309	0.0292164	0.0270793	0.0291211	0.030706	0.0391357	0.0587754	0.0955573	0.038854	0.0842213	0.001033	8.32382e-05	0.88276	1.32078
9.52411	0.151658	0.158491	0.0556134	0.0299865	0.0752284	0.0529449	0.0397243	0.0336679	0.0291744	0.0270874	0.0291338	0.0306787	0.0391723	0.0587563	0.095555	0.0388594	0.0842239	0.00103282	8.32386e-05	0.882767	1.32078
9.54094	0.152975	0.158476	0.0568356	0.0301754	0.0771213	0.0534327	0.0402116	0.0340375	0.0295298	0.0273938	0.0294565	0.0309531	0.0395102	0.0590337	0.0958871	0.0389504	0.0841894	0.00102598	8.32393e-05	0.882759	1.32078
9.55778	0.150971	0.157224	0.0565985	0.0299797	0.0774079	0.053788	0.0409204	0.0342817	0.0299985	0.0276708	0.0298353	0.0312083	0.0397946	0.0592253	0.0961553	0.0390372	0.0842278	0.000979137	8.32395e-05	0.882756	1.32078
9.57461	0.149898	0.156707	0.0555367	0.0296419	0.0758231	0.0530909	0.0401909	0.0339228	0.0296239	0.0274173	0.0295281	0.0310126	0.0395245	0.0590199	0.0958667	0.0390301	0.0842587	0.000939473	8.32397e-05	0.882763	1.32078
9.59145	0.152399	0.15778	0.0558557	0.0299371	0.0764028	0.0535206	0.0404247	0.0342414	0.0297377	0.0276329	0.0296555	0.0312075	0.0396774	0.0592696	0.0960704	0.0390672	0.0843161	0.000945619	8.32405e-05	0.882765	1.32078
9.60828	0.164822	0.168116	0.0603166	0.0319459	0.0826828	0.056751	0.042428	0.0355347	0.0308213	0.0284665	0.0305155	0.0318841	0.0404119	0.0599993	0.0969394	0.0392538	0.0844882	0.000955451	8.32413e-05	0.882753	1.32078
9.62512	0.160625	0.164069	0.0598826	0.0309478	0.0823976	0.0555302	0.0423301	0.0352249	0.0307901	0.0283972	0.0305659	0.0318457	0.040419	0.0599136	0.0969197	0.0392715	0.0844731	0.000962889	8.32419e-05	0.882762	1.32078
9.64195	0.150201	0.156568	0.0566312	0.0302739	0.0788534	0.0548829	0.0418361	0.0353154	0.0307659	0.0284867	0.0305199	0.03192	0.0404162	0.0599169	0.0968346	0.0392587	0.084502	0.000971015	8.32421e-05	0.882769	1.32078
9.65879	0.149259	0.156685	0.0565099	0.0305715	0.0789066	0.0560672	0.0422814	0.0359586	0.0310216	0.0287171	0.0306268	0.0320112	0.0404989	0.0601046	0.0969371	0.0392767	0.0845217	0.00097779	8.32422e-05	0.882775	1.32078
9.67562	0.147311	0.154799	0.0552471	0.030001	0.0764416	0.0543627	0.0412896	0.0351562	0.0304873	0.0282975	0.0302282	0.0316924	0.0401417	0.0597051	0.0964911	0.0391859	0.0844586	0.000980584	8.32424e-05	0.882777	1.32078
9.69246	0.147567	0.15515	0.0551365	0.0299365	0.0761556	0.0541581	0.0411357	0.0350574	0.0304327	0.0282636	0.030217	0.0317015	0.0401551	0.0597053	0.0965298	0.0392201	0.0845261	0.000988021	8.32427e-05	0.882775	1.32078
9.70929	0.151854	0.158694	0.0565323	0.0305924	0.0775143	0.0551464	0.0416742	0.0354171	0.0307504	0.0285028	0.0304491	0.031893	0.0403609	0.059962	0.0968625	0.0393015	0.0845694	0.000996421	8.32427e-05	0.882769	1.32078
9.72612	0.155779	0.162172	0.0580809	0.0313449	0.0795469	0.056825	0.0427124	0.0363011	0.0314211	0.0291534	0.0310164	0.0324434	0.0408799	0.0605499	0.097531	0.0394395	0.0846784	0.000996584	8.32427e-05	0.882775	1.32078
9.74296	0.150135	0.157461	0.0565052	0.0307092	0.078903	0.0562093	0.0427384	0.0364202	0.0315306	0.0292083	0.0311363	0.0324973	0.0409888	0.0605675	0.097584	0.0393991	0.0847076	0.000993813	8.32428e-05	0.882764	1.32078
9.75979	0.148406	0.156338	0.0560597	0.0305127	0.0781552	0.0554302	0.0421213	0.0358354	0.0311001	0.0288755	0.030849	0.0322807	0.0407708	0.0603623	0.097339	0.0393455	0.0847243	0.000990902	8.32431e-05	0.882765	1.32078
9.77663	0.149154	0.156827	0.0562827	0.0304485	0.0780847	0.0550883	0.0417928	0.0354874	0.0307605	0.0285987	0.0305939	0.0320841	0.0405895	0.0602196	0.097213	0.0393386	0.0847269	0.000988843	8.32434e-05	0.882763	1.32078
9.79346	0.149734	0.156905	0.0563629	0.030404	0.0783234	0.0552751	0.0420309	0.0357022	0.0309715	0.0287574	0.0307601	0.0322143	0.0407535	0.0603594	0.0974153	0.0394119	0.0847802	0.000984309	8.32441e-05	0.882762	1.32078
9.8103	0.148293	0.156179	0.0562239	0.0304042	0.0784234	0.0555656	0.042396	0.0360428	0.0313554	0.0290637	0.031094	0.0324863	0.0410637	0.0606273	0.0976302	0.0394776	0.0848871	0.000979991	8.32443e-05	0.882749	1.32078
9.82713	0.149539	0.156777	0.0562964	0.0305396	0.0784936	0.0558374	0.0425757	0.0363137	0.0315784	0.0293058	0.0313027	0.0327014	0.0412666	0.0609012	0.0978576	0.0395412	0.0849185	0.000990198	8.32444e-05	0.882743	1.32078
9.84397	0.150767	0.157469	0.0566672	0.0308626	0.0789128	0.0564356	0.0428285	0.0365991	0.0317874	0.0294935	0.0314653	0.0328423	0.0413769	0.061029	0.0980282	0.0396316	0.0848956	0.00104208	8.32446e-05	0.882743	1.32078
9.8608	0.154423	0.15888	0.057663	0.0312536	0.0798507	0.0569349	0.0431008	0.0367982	0.0319287	0.0296377	0.031611	0.0329829	0.0415283	0.0611907	0.098275	0.0396674	0.0850973	0.00108216	8.32451e-05	0.882733	1.32078
9.87764	0.160649	0.163458	0.0590458	0.0316767	0.0813304	0.0575556	0.0435444	0.0372032	0.032215	0.0299176	0.0318657	0.0332493	0.0417812	0.0615126	0.0985858	0.0397646	0.0852612	0.00107993	8.32454e-05	0.882747	1.32078
9.89447	0.149723	0.15828	0.0577031	0.031615	0.0814796	0.0585976	0.044471	0.0381385	0.0328932	0.0305276	0.0323507	0.0337213	0.0421655	0.0618965	0.0988291	0.0398474	0.0852097	0.00108	8.32457e-05	0.882752	1.32078
9.9113	0.148811	0.15768	0.0572691	0.0314485	0.0811684	0.0583838	0.0444745	0.0382397	0.0329928	0.0306833	0.0324637	0.033804	0.0422888	0.0619507	0.0989467	0.03987	0.0852746	0.00108044	8.32463e-05	0.882753	1.32078
9.92814	0.1486	0.157026	0.0571244	0.0314039	0.0810355	0.0583274	0.0446121	0.0383109	0.0332381	0.0308227	0.0327294	0.0339906	0.0425688	0.0622184	0.0993025	0.0399833	0.0853196	0.00108343	8.32465e-05	0.882758	1.32078
9.94497	0.151154	0.158784	0.0574655	0.0315878	0.081586	0.0587208	0.0448089	0.0384975	0.0333184	0.030956	0.0328213	0.0341254	0.0427053	0.06243	0.0995212	0.0400452	0.0854031	0.00109318	8.32469e-05	0.882725	1.32078
9.96181	0.15144	0.159698	0.0579151	0.0318114	0.0824427	0.0591795	0.0451536	0.038706	0.0334322	0.0310337	0.0328869	0.034173	0.0427587	0.062488	0.0995964	0.0400884	0.0856179	0.00110321	8.32475e-05	0.882741	1.32078
9.97864	0.150365	0.158456	0.0580159	0.0319446	0.0825222	0.059332	0.0454416	0.0388861	0.0336843	0.0311677	0.0330877	0.0342968	0.0428944	0.0625729	0.0996613	0.0400969	0.0857168	0.00111224	8.32483e-05	0.882735	1.32078
9.99548	0.177614	0.178256	0.0661191	0.0347303	0.0922967	0.0625277	0.0471503	0.0401285	0.0346364	0.0320496	0.0339112	0.0350284	0.0436401	0.0634229	0.100665	0.0403328	0.0860245	0.0011221	8.3249e-05	0.882721	1.32078
10.0123	0.17425	0.182221	0.0698576	0.0363158	0.0970591	0.064745	0.0487984	0.041306	0.0355817	0.0328559	0.0346382	0.0356968	0.0442795	0.064146	0.10136	0.0405588	0.0861501	0.00113093	8.32493e-05	0.882732	1.32078
10.0291	0.158542	0.165814	0.0611328	0.0337704	0.0873501	0.0629021	0.0478889	0.0409099	0.0353712	0.0327121	0.0345274	0.0355964	0.0442154	0.0639362	0.101208	0.0405184	0.086077	0.0011393	8.32496e-05	0.882731	1.32078
10.046	0.152657	0.160859	0.0594337	0.0330347	0.0857959	0.0622034	0.0476271	0.0409618	0.0354198	0.0328056	0.0346359	0.0356894	0.0443312	0.0640308	0.10126	0.0405859	0.0861425	0.00114505	8.325e-05	0.882735	1.32078
10.0628	0.150018	0.159257	0.059403	0.0330804	0.0863983	0.0628442	0.0483081	0.0416125	0.0359988	0.0333216	0.0351399	0.0361752	0.0448353	0.0645688	0.10179	0.0407413	0.0863104	0.00114679	8.32509e-05	0.882731	1.32078
10.0796	0.150722	0.159746	0.0599122	0.033313	0.0873668	0.0635369	0.0489441	0.0421948	0.0364644	0.0337552	0.0355386	0.0366048	0.0452593	0.0650578	0.102362	0.0408506	0.0864481	0.0011519	8.32517e-05	0.882734	1.32078
10.0965	0.154384	0.162969	0.0606962	0.034045	0.0885685	0.0647743	0.0494729	0.0427292	0.0368213	0.0342043	0.035879	0.0369907	0.0456	0.0654481	0.102817	0.0409674	0.0865979	0.00116001	8.32526e-05	0.882723	1.32078
10.1133	0.165328	0.167013	0.0619453	0.0346927	0.0905824	0.0661713	0.0505223	0.0436542	0.0375815	0.0349225	0.0365384	0.0376578	0.0462685	0.0662079	0.103616	0.0412276	0.0869714	0.00115946	8.32543e-05	0.88271	1.32078
10.1302	0.165114	0.168203	0.0630412	0.0348519	0.0919913	0.0664212	0.0512871	0.0444043	0.0383694	0.0354828	0.0372402	0.0381277	0.0468593	0.0667524	0.104257	0.0414117	0.0872189	0.0011368	8.32556e-05	0.882699	1.32078
10.147	0.158381	0.166981	0.0640402	0.035078	0.0926532	0.0669044	0.0516545	0.0447982	0.0387484	0.0359516	0.0376447	0.0385278	0.0472635	0.0671269	0.104702	0.0414836	0.0873224	0.00111245	8.32568e-05	0.882709	1.32078
10.1638	0.154472	0.16398	0.0624617	0.0350723	0.092698	0.0675673	0.0522154	0.0453	0.0391413	0.0362723	0.0380091	0.0388443	0.047617	0.0674993	0.105032	0.0415853	0.0874151	0.00110983	8.3258e-05	0.882705	1.32078
10.1807	0.158298	0.166686	0.0629755	0.0357084	0.0942388	0.0694077	0.0537004	0.0466489	0.0402379	0.0372308	0.0388779	0.039679	0.0484385	0.0683666	0.105958	0.0418562	0.0877082	0.00111915	8.32592e-05	0.882702	1.32078
10.1975	0.16867	0.172202	0.0651039	0.0358921	0.0959279	0.0693505	0.0536546	0.0466526	0.0403813	0.0372987	0.0390089	0.0398044	0.0486226	0.068598	0.106322	0.0419432	0.0877204	0.00113287	8.32604e-05	0.882706	1.32078
10.2143	0.156885	0.165373	0.0632457	0.035553	0.0943559	0.0694764	0.0539439	0.0470465	0.0406922	0.0376573	0.0393846	0.040169	0.0490198	0.0690169	0.106735	0.042056	0.08781	0.00114399	8.32613e-05	0.882705	1.32078
10.2312	0.153756	0.163605	0.0631008	0.0356218	0.0951884	0.0703125	0.0548074	0.0478676	0.0413747	0.038354	0.0400446	0.0408058	0.0497007	0.0697022	0.107484	0.0422807	0.0881525	0.00115443	8.32622e-05	0.882708	1.32078
10.248	0.153578	0.164181	0.0637951	0.0361039	0.0967661	0.0716818	0.0559587	0.048774	0.0422193	0.0390142	0.0407734	0.0414691	0.0504027	0.0704303	0.108248	0.0425094	0.0884299	0.00116657	8.32631e-05	0.882712	1.32078
10.2648	0.155733	0.167679	0.0660269	0.0376347	0.100967	0.0750834	0.0582458	0.0507739	0.0438149	0.0405331	0.0422304	0.0428214	0.0517408	0.0718498	0.109779	0.0429664	0.0889975	0.00117807	8.32644e-05	0.882702	1.32078
10.2817	0.159984	0.169853	0.0665427	0.0376902	0.101525	0.0750636	0.0585416	0.0510591	0.0440187	0.0408277	0.0425588	0.0431389	0.0521782	0.0723633	0.110486	0.0431953	0.0891737	0.00119052	8.32656e-05	0.882692	1.32078
10.2985	0.161909	0.170499	0.0663018	0.0376918	0.101201	0.0753856	0.0588526	0.0516118	0.0444341	0.0412396	0.0429456	0.0435467	0.0526122	0.0728152	0.110986	0.043387	0.0893679	0.00120449	8.32668e-05	0.882676	1.32078
10.3153	0.162545	0.172342	0.0674507	0.0385608	0.103332	0.0772522	0.0602988	0.0531007	0.0458783	0.0425702	0.044195	0.0447131	0.0537838	0.0740367	0.112371	0.043701	0.0898709	0.00121566	8.3268e-05	0.882667	1.32078
10.3322	0.169558	0.178095	0.0698798	0.0397339	0.106137	0.0795061	0.0617657	0.0545157	0.0470639	0.0437352	0.0452882	0.0457934	0.0548987	0.075267	0.113687	0.0440954	0.0903274	0.00122623	8.32688e-05	0.882635	1.32078
10.349	0.16638	0.178219	0.0703438	0.0401002	0.108258	0.0813061	0.0632551	0.0557246	0.0479701	0.0445796	0.0461605	0.0467253	0.0558373	0.076404	0.114755	0.0444321	0.0906079	0.00123892	8.32696e-05	0.882653	1.32078
10.3658	0.159581	0.172044	0.0685189	0.0396069	0.107236	0.080968	0.0637708	0.0561055	0.0483954	0.0448988	0.0465532	0.0470411	0.056173	0.0767123	0.115043	0.0445078	0.09065	0.00124838	8.32703e-05	0.882653	1.32078
10.3827	0.158945	0.171489	0.0685594	0.0395821	0.108085	0.0811155	0.0640402	0.0565667	0.0490612	0.0455913	0.047288	0.0476159	0.0569198	0.0773615	0.115976	0.0447332	0.0910054	0.00125545	8.32716e-05	0.882651	1.32078
10.3995	0.157126	0.169264	0.0680137	0.0393715	0.107364	0.0811859	0.0640414	0.056776	0.0492672	0.0458755	0.0475797	0.0479393	0.0572779	0.0777418	0.116432	0.0448585	0.091161	0.00126261	8.32732e-05	0.882655	1.32078
10.4163	0.156232	0.168502	0.0681094	0.0395949	0.107809	0.081981	0.0648292	0.0576359	0.0500104	0.0466606	0.0483469	0.0487121	0.0580777	0.0786368	0.117362	0.0451547	0.0915384	0.00126858	8.32744e-05	0.882651	1.32078
10.4332	0.158447	0.170266	0.0691842	0.0400837	0.110283	0.0832615	0.0659838	0.0586518	0.0508899	0.04738	0.0490918	0.0494611	0.0589249	0.0796465	0.118451	0.0454862	0.0920254	0.00127629	8.32756e-05	0.882649	1.32078
10.45	0.16422	0.175566	0.0711611	0.040832	0.112251	0.0846021	0.0668675	0.0595616	0.0516137	0.0479492	0.0496105	0.0499597	0.0594613	0.0803526	0.119344	0.0457585	0.0924257	0.00128367	8.32769e-05	0.882642	1.32078
10.4668	0.167857	0.178173	0.0725234	0.0414566	0.113614	0.0855229	0.0677666	0.0604298	0.0524866	0.049028	0.050774	0.0510161	0.06055	0.081416	0.120401	0.0460861	0.0927197	0.00128873	8.3278e-05	0.882643	1.32078
10.4837	0.161282	0.17433	0.071558	0.0410312	0.113669	0.0855396	0.0680952	0.0605926	0.052677	0.0492401	0.0510495	0.051352	0.0609892	0.081906	0.120939	0.0462543	0.0928647	0.00129464	8.32791e-05	0.882651	1.32078
10.5005	0.158116	0.171644	0.0699364	0.0408148	0.112774	0.0856957	0.0684534	0.0609941	0.0530774	0.0496298	0.0514114	0.0517429	0.0614211	0.0823568	0.12146	0.0464134	0.0930567	0.00130161	8.32803e-05	0.882641	1.32078
10.5173	0.162603	0.173152	0.0704215	0.0412411	0.113715	0.0869821	0.0693114	0.0620352	0.0539983	0.0504803	0.0522681	0.0525946	0.0623538	0.0834046	0.122686	0.046713	0.0935531	0.00131082	8.32816e-05	0.882635	1.32078
10.5342	0.165756	0.175229	0.0714215	0.041737	0.115354	0.0880246	0.0700978	0.0628478	0.0547368	0.0512141	0.0530309	0.0533293	0.0631586	0.0842799	0.123701	0.046996	0.0940075	0.00131891	8.32831e-05	0.882631	1.32077
10.551	0.170024	0.178968	0.0731079	0.0427785	0.118068	0.0898823	0.0714375	0.064245	0.0559077	0.0523593	0.0541688	0.0543686	0.0642171	0.0854099	0.124931	0.0474163	0.0944496	0.00132817	8.32848e-05	0.882624	1.32077
10.5679	0.163828	0.176115	0.0724597	0.0425688	0.117643	0.0902098	0.07209	0.0648348	0.0564019	0.0529143	0.0547559	0.0550115	0.0649742	0.0862352	0.125858	0.0476797	0.094618	0.00134211	8.32864e-05	0.882639	1.32077
10.5847	0.161289	0.17521	0.0718857	0.0422408	0.117299	0.0897159	0.0719556	0.0646615	0.0563649	0.0529522	0.0549184	0.0551427	0.0652337	0.0864448	0.1262	0.0477685	0.0946733	0.00135693	8.32881e-05	0.882634	1.32077
10.6015	0.17128	0.183366	0.0737146	0.0432343	0.119558	0.0914078	0.0725756	0.0654092	0.0569915	0.0535285	0.0554282	0.0558859	0.0659487	0.0874789	0.127352	0.0481752	0.0951544	0.00137081	8.32897e-05	0.882606	1.32077
10.6184	0.161567	0.175476	0.0724216	0.0423329	0.117731	0.0906557	0.0727972	0.0655828	0.057345	0.05391	0.0559501	0.0562826	0.0664755	0.0879634	0.127973	0.0483589	0.0955194	0.00138723	8.32918e-05	0.882631	1.32077
10.6352	0.161077	0.174014	0.0717699	0.0423102	0.117755	0.090807	0.073088	0.0659583	0.0577149	0.0543252	0.0563692	0.0566851	0.0669193	0.0884064	0.128454	0.0484828	0.0956541	0.00140431	8.32942e-05	0.882626	1.32077
10.652	0.167325	0.17807	0.0730562	0.0428411	0.119606	0.09163	0.0736933	0.0666192	0.0582701	0.054972	0.0570598	0.0574409	0.0677187	0.0894022	0.129535	0.048864	0.0959707	0.00141735	8.32975e-05	0.882637	1.32077
10.6689	0.165839	0.180279	0.0736161	0.0434372	0.120126	0.0924248	0.0741452	0.0670132	0.0585611	0.0553005	0.0573373	0.0577705	0.0680399	0.0898373	0.130044	0.0489967	0.0961361	0.00140374	8.33018e-05	0.882658	1.32077
10.6857	0.173556	0.184071	0.0753903	0.0438915	0.12208	0.0938885	0.0750378	0.0679322	0.0594634	0.0561397	0.0581637	0.0585214	0.06884	0.0907651	0.131025	0.0493026	0.0964945	0.00138142	8.33067e-05	0.882648	1.32077
10.7025	0.168246	0.179619	0.0748499	0.0433002	0.122204	0.0934375	0.0750805	0.0681363	0.0596299	0.056319	0.0585595	0.058873	0.0693867	0.0912424	0.13171	0.0495173	0.0967793	0.00138445	8.33129e-05	0.88268	1.32077
10.7194	0.165915	0.178206	0.0735144	0.0434099	0.121544	0.0937934	0.0751904	0.0683726	0.0598039	0.0565031	0.0587597	0.0591122	0.0696661	0.0915647	0.131946	0.0495993	0.0968988	0.0013975	8.33204e-05	0.882709	1.32077
10.7362	0.170596	0.181433	0.0746048	0.0439295	0.122705	0.09474	0.0759558	0.0689213	0.0603783	0.0569665	0.0592547	0.0596464	0.0701803	0.0923271	0.13281	0.04987	0.0972802	0.00141464	8.33291e-05	0.882734	1.32077
10.753	0.173326	0.184347	0.0757385	0.0445325	0.123698	0.0955658	0.0767566	0.0696139	0.0610061	0.0576944	0.0600177	0.0603545	0.0709627	0.0932007	0.133764	0.0501583	0.0976995	0.00143293	8.33393e-05	0.882773	1.32077
10.7699	0.174125	0.184619	0.0764851	0.0444943	0.124848	0.0956062	0.0768753	0.0699222	0.0613983	0.0581071	0.0604982	0.0608685	0.071681	0.0938084	0.134547	0.0503579	0.0979005	0.00144813	8.33512e-05	0.882794	1.32077
10.7867	0.168175	0.179575	0.0741168	0.0435963	0.122748	0.0946353	0.0763387	0.0696709	0.0613389	0.0582283	0.0607004	0.0611375	0.0720362	0.0942569	0.134999	0.0504878	0.0980505	0.00146474	8.33651e-05	0.882842	1.32077
10.8035	0.165236	0.177642	0.073492	0.0435396	0.122021	0.0946545	0.07651	0.0698611	0.0615028	0.0584789	0.0609415	0.0614373	0.0723847	0.0946001	0.135367	0.0506045	0.0982288	0.0014831	8.33808e-05	0.88289	1.32077
10.8204	0.168707	0.182398	0.0751076	0.0441726	0.123551	0.0957575	0.0775119	0.0708513	0.0624667	0.0594127	0.0618631	0.0623636	0.0733759	0.0957265	0.13671	0.0510011	0.0987421	0.00150467	8.33986e-05	0.882919	1.32076
10.8372	0.160636	0.175358	0.073122	0.043697	0.122667	0.0959521	0.077852	0.0713063	0.0629022	0.0598956	0.0623413	0.0628839	0.0739196	0.096348	0.137423	0.0512023	0.0989546	0.00152981	8.34187e-05	0.882971	1.32076
10.854	0.161892	0.176369	0.0734665	0.0438863	0.123377	0.0965531	0.0785217	0.071922	0.06353	0.0604776	0.0630416	0.0635775	0.0747043	0.0972329	0.138405	0.05145	0.0992525	0.00155938	8.34404e-05	0.883003	1.32076
10.8709	0.168088	0.178624	0.0743303	0.0444196	0.125025	0.0980335	0.079674	0.0731202	0.0646334	0.0615578	0.0641755	0.0646464	0.07585	0.098543	0.139987	0.0519154	0.0997418	0.00159583	8.3464e-05	0.883053	1.32076
10.8877	0.16685	0.178604	0.0751401	0.0449614	0.126392	0.0990245	0.0804773	0.0738411	0.0652353	0.0622597	0.0648476	0.0654856	0.0767887	0.0996477	0.141152	0.0522728	0.10017	0.0016366	8.34892e-05	0.883088	1.32075
10.9045	0.162364	0.177154	0.0747521	0.0447935	0.126257	0.0990758	0.0807053	0.0742287	0.0657233	0.0627979	0.0654919	0.0661326	0.0775366	0.100443	0.142115	0.0525916	0.100527	0.00168249	8.35164e-05	0.883131	1.32075
10.9214	0.161284	0.175998	0.0743477	0.0446273	0.126268	0.0993062	0.0811867	0.0747388	0.0662945	0.0633093	0.0661348	0.0667279	0.0782719	0.101241	0.14301	0.0528643	0.100774	0.00173431	8.35456e-05	0.883161	1.32075
10.9382	0.162523	0.177254	0.075569	0.0454177	0.128581	0.101331	0.0828464	0.0764178	0.0677519	0.064783	0.067637	0.0682184	0.0799168	0.103044	0.144945	0.0534168	0.101552	0.00179364	8.35762e-05	0.883194	1.32075
10.955	0.16265	0.177644	0.0758089	0.0457024	0.129582	0.102399	0.0838513	0.0775498	0.0688566	0.0659951	0.0688818	0.0695462	0.0813612	0.104689	0.146828	0.0539454	0.10226	0.00186584	8.36087e-05	0.883225	1.32074
10.9719	0.163433	0.177805	0.0758549	0.0458641	0.130276	0.103162	0.0846513	0.0784175	0.0697111	0.0668658	0.069819	0.0704877	0.0824153	0.105868	0.148181	0.0543783	0.102807	0.00194804	8.36427e-05	0.883239	1.32074
10.9887	0.171178	0.183581	0.078627	0.0466397	0.133797	0.105092	0.086121	0.0797104	0.0709391	0.0680339	0.0712011	0.0718012	0.0839913	0.107666	0.150271	0.0550283	0.103533	0.00204206	8.36785e-05	0.883256	1.32073
11.0056	0.179032	0.192021	0.0840697	0.0479289	0.141314	0.108091	0.0881458	0.0813782	0.0727934	0.0694335	0.073	0.0731707	0.0857295	0.109328	0.152172	0.0556359	0.104074	0.00215111	8.37162e-05	0.883255	1.32073
11.0224	0.17092	0.183567	0.0789735	0.0478442	0.136601	0.108445	0.0891658	0.0826963	0.0736436	0.0707624	0.0740062	0.0746147	0.0872243	0.111103	0.154333	0.0561846	0.104801	0.00227091	8.37559e-05	0.883325	1.32073
11.0392	0.167723	0.183152	0.0791948	0.0480988	0.137275	0.109397	0.0899946	0.0836929	0.0744817	0.0716574	0.0748691	0.0755601	0.0881553	0.112287	0.155713	0.0566022	0.105416	0.00240354	8.37973e-05	0.88335	1.32072
11.0561	0.170271	0.184908	0.0800154	0.048713	0.13963	0.111294	0.0915654	0.0853272	0.0759057	0.073119	0.0762641	0.0770694	0.0896818	0.11418	0.157599	0.0572296	0.106264	0.00254664	8.38398e-05	0.883371	1.32072
11.0729	0.168393	0.183358	0.0793936	0.0486453	0.139627	0.111555	0.0921417	0.0858961	0.0765743	0.0738377	0.0771511	0.0778704	0.090693	0.115167	0.158845	0.0575782	0.106597	0.00269953	8.38838e-05	0.883423	1.32071
11.0897	0.16517	0.182203	0.0794848	0.0490414	0.140405	0.112761	0.0930093	0.0868965	0.0774489	0.0747372	0.0780452	0.0787644	0.0916716	0.116222	0.159989	0.0579447	0.10703	0.00286151	8.39294e-05	0.883423	1.32071
11.1066	0.163708	0.181364	0.0795638	0.049031	0.141061	0.11322	0.0937276	0.0875683	0.0781563	0.0754082	0.0788297	0.0795756	0.0925685	0.117262	0.161095	0.0582807	0.107387	0.00303722	8.39757e-05	0.883461	1.3207
11.1234	0.164965	0.181863	0.0798908	0.0491789	0.141383	0.113535	0.0941388	0.0880065	0.0786102	0.0758982	0.0794329	0.0801674	0.0932607	0.11799	0.161949	0.0585551	0.10772	0.00321024	8.40225e-05	0.883471	1.3207
11.1402	0.166085	0.182543	0.0801886	0.0494105	0.142049	0.114352	0.0947525	0.0887093	0.0792785	0.0765886	0.080167	0.0809102	0.0940949	0.118948	0.163073	0.0588756	0.108101	0.00336185	8.40696e-05	0.883472	1.32069
11.1571	0.171758	0.186558	0.0817393	0.0500139	0.144415	0.115186	0.0951818	0.0889807	0.0794523	0.0768386	0.0803291	0.0811473	0.0943829	0.119353	0.163558	0.0590057	0.108188	0.00350412	8.41169e-05	0.883475	1.32069
11.1739	0.185663	0.19862	0.0859304	0.0522183	0.150593	0.117834	0.0962939	0.0895917	0.0797805	0.0770454	0.0803946	0.0812166	0.0945547	0.119499	0.16391	0.0590783	0.108307	0.0036404	8.4163e-05	0.883451	1.32068
11.1907	0.171413	0.189431	0.0831317	0.0503581	0.14528	0.115324	0.0950352	0.0886048	0.0792007	0.0764002	0.079985	0.0808119	0.094048	0.118999	0.163178	0.058976	0.108092	0.00376655	8.42082e-05	0.883446	1.32068
11.2076	0.164453	0.182435	0.0799129	0.0489227	0.140796	0.113064	0.0935759	0.0876359	0.0783482	0.0757153	0.0793227	0.0801523	0.0933558	0.118262	0.162319	0.0587345	0.107778	0.00387856	8.42522e-05	0.88341	1.32067
11.2244	0.165106	0.182148	0.080444	0.0487724	0.140758	0.11227	0.0928793	0.0868336	0.0776628	0.0750607	0.0785893	0.0794425	0.0926555	0.117482	0.161538	0.0585046	0.107578	0.0039759	8.42939e-05	0.883359	1.32067
11.2412	0.167459	0.183	0.0800759	0.0484216	0.139868	0.111058	0.091742	0.0857462	0.076673	0.0741154	0.0777237	0.0786208	0.0917399	0.116548	0.160464	0.0582365	0.107165	0.0040579	8.43325e-05	0.883297	1.32066
11.2581	0.163513	0.179798	0.0781524	0.0476425	0.136656	0.109248	0.0903373	0.0844674	0.0756028	0.0730924	0.0766609	0.0776139	0.0906213	0.115328	0.159096	0.057875	0.106806	0.00412491	8.43673e-05	0.883218	1.32066
11.2749	0.163768	0.179649	0.0779053	0.0475471	0.135808	0.108258	0.0894203	0.0834362	0.0746474	0.0721069	0.0756416	0.0765787	0.0894823	0.114079	0.157715	0.0574421	0.106372	0.00417919	8.43979e-05	0.883129	1.32065
11.2917	0.181472	0.188053	0.0799242	0.0482359	0.137675	0.108236	0.0884857	0.0821914	0.0734594	0.0710829	0.0743745	0.0754376	0.0881541	0.112793	0.156552	0.0571262	0.105976	0.00421791	8.44235e-05	0.882978	1.32065
11.3086	0.181011	0.189239	0.079112	0.04734	0.134095	0.104993	0.0860313	0.0800501	0.071581	0.0692456	0.0726158	0.0737067	0.0863495	0.110706	0.154169	0.0564916	0.10522	0.00423522	8.44447e-05	0.882878	1.32065
11.3254	0.160391	0.175271	0.0746126	0.0451742	0.128105	0.101834	0.0838717	0.0780683	0.0698334	0.0674324	0.0708813	0.0719237	0.0844534	0.108607	0.151632	0.0557714	0.104372	0.0042351	8.44609e-05	0.882755	1.32065
11.3422	0.16075	0.175432	0.0740604	0.0448304	0.126755	0.100455	0.082458	0.0765753	0.0684498	0.0660377	0.0694243	0.0705246	0.0829091	0.107018	0.149894	0.0552798	0.103674	0.00421327	8.44727e-05	0.882618	1.32064
11.3591	0.165072	0.177771	0.073772	0.0445137	0.125357	0.098957	0.0810061	0.0752018	0.0671946	0.0647978	0.068119	0.0691404	0.0813576	0.105322	0.148052	0.0547581	0.10309	0.00416604	8.44807e-05	0.882493	1.32064
11.3759	0.157971	0.173111	0.0718232	0.0431089	0.121052	0.0955766	0.0782994	0.0725999	0.0648851	0.0625921	0.065864	0.0670271	0.079069	0.102762	0.145236	0.0539181	0.10205	0.00410421	8.44838e-05	0.882391	1.32064
11.3927	0.157272	0.171961	0.0710688	0.0424834	0.119259	0.093777	0.0767281	0.0708898	0.063366	0.0610408	0.064265	0.0655571	0.0773975	0.10109	0.143247	0.0533777	0.101395	0.00402824	8.44829e-05	0.882284	1.32064
11.4096	0.159362	0.173476	0.071521	0.0420973	0.118138	0.092107	0.0752084	0.0692607	0.062082	0.0595223	0.0628501	0.0640076	0.0757873	0.0992501	0.141297	0.0528157	0.100811	0.00393776	8.44787e-05	0.882192	1.32064
11.4264	0.157055	0.170296	0.0698423	0.0411129	0.114784	0.0893879	0.0728928	0.0670268	0.0598768	0.0576126	0.0608108	0.0620202	0.0736677	0.096865	0.138694	0.0520288	0.10001	0.00383352	8.44716e-05	0.882106	1.32064
11.4432	0.156211	0.168869	0.0685853	0.0404797	0.112439	0.0874813	0.0711741	0.0653642	0.0583172	0.0561593	0.0592267	0.0605083	0.0719469	0.094995	0.136525	0.0514358	0.0992655	0.00371898	8.44619e-05	0.88207	1.32064
11.4601	0.157768	0.169566	0.0681471	0.0399504	0.110089	0.085342	0.0690816	0.06335	0.0564962	0.0543628	0.0574077	0.0587561	0.0700555	0.0929551	0.13437	0.0507726	0.0983736	0.00359998	8.44505e-05	0.882021	1.32064
11.4769	0.158666	0.170129	0.0672841	0.0393654	0.108365	0.0837269	0.0675758	0.0617993	0.0551148	0.052952	0.0559822	0.0573301	0.0685156	0.0912555	0.132434	0.0501989	0.0976275	0.00348236	8.44383e-05	0.881999	1.32064
11.4938	0.157361	0.168811	0.0665515	0.0389146	0.106539	0.0823414	0.0660967	0.0604099	0.0537756	0.0515969	0.05463	0.0558919	0.0670241	0.0895511	0.130659	0.0496543	0.0969691	0.00336161	8.44251e-05	0.881999	1.32065
11.5106	0.156711	0.167735	0.066097	0.0384082	0.104856	0.0804867	0.0647215	0.0589172	0.0525275	0.050349	0.0533514	0.0546471	0.0656052	0.0880078	0.128859	0.0491453	0.0963751	0.00324295	8.44115e-05	0.881995	1.32065
11.5274	0.156982	0.167702	0.06555	0.0378457	0.103019	0.0787751	0.0631327	0.0573958	0.0511036	0.0489796	0.0518748	0.0532521	0.0640427	0.0863203	0.126942	0.0485365	0.095742	0.00313633	8.43987e-05	0.882032	1.32065
11.5443	0.167769	0.176986	0.0686588	0.0385327	0.10522	0.0790118	0.0630255	0.0570222	0.0507663	0.0485347	0.0513709	0.0526817	0.0634596	0.0857001	0.126291	0.0483089	0.0955198	0.00303722	8.43872e-05	0.882048	1.32065
11.5611	0.158711	0.169426	0.0659127	0.0374931	0.102735	0.0772898	0.0616996	0.0556087	0.0494463	0.0472491	0.0501176	0.0514677	0.0621231	0.0841584	0.124459	0.0477237	0.0948364	0.00294869	8.43771e-05	0.882101	1.32065
11.5779	0.152829	0.163849	0.0633839	0.0364024	0.0985364	0.0747696	0.0597511	0.0539582	0.0479929	0.0459128	0.0487661	0.0501727	0.0606561	0.0825235	0.122513	0.0471691	0.0940742	0.00286886	8.43695e-05	0.88215	1.32065
11.5948	0.153387	0.164027	0.0632503	0.0361476	0.0978557	0.0741029	0.0591172	0.053367	0.0473813	0.0453022	0.0481095	0.0496064	0.0599928	0.0818657	0.121758	0.0469042	0.0937906	0.00280038	8.43652e-05	0.882217	1.32065
11.6116	0.155867	0.165235	0.0632388	0.036053	0.0974109	0.0735104	0.0584227	0.0526972	0.0467975	0.0446822	0.0474464	0.048918	0.05924	0.0809795	0.120814	0.0465791	0.093575	0.0027435	8.43639e-05	0.882302	1.32065
11.6284	0.157774	0.166418	0.0632567	0.0359498	0.096769	0.0729155	0.0578511	0.0520284	0.0462113	0.0441585	0.0469134	0.0483083	0.0586332	0.0802506	0.120014	0.0463056	0.093248	0.00270028	8.43661e-05	0.882373	1.32065
11.6453	0.161784	0.168525	0.0641194	0.0359184	0.0973774	0.072494	0.0575634	0.0516595	0.0458803	0.0438101	0.0465936	0.0479978	0.0583122	0.0798567	0.119495	0.0461433	0.093007	0.00267439	8.43719e-05	0.882476	1.32065
11.6621	0.153316	0.162452	0.0622738	0.0353534	0.0955128	0.0716419	0.057012	0.0511619	0.0454535	0.0433827	0.0461589	0.0475738	0.0578217	0.0792719	0.118834	0.0458986	0.0927512	0.00266353	8.43821e-05	0.882561	1.32065
11.6789	0.1509	0.161362	0.0614389	0.0350605	0.0940773	0.0709546	0.0563658	0.0506748	0.0450203	0.0430281	0.0457873	0.0472529	0.0574539	0.0788799	0.118318	0.0456905	0.0925548	0.00266156	8.43964e-05	0.882675	1.32065
11.6958	0.153042	0.162757	0.062067	0.0352941	0.0945446	0.0711708	0.056429	0.0506723	0.0449736	0.0429931	0.0457221	0.0472104	0.0573746	0.0788087	0.11824	0.0456618	0.0924243	0.0026698	8.44141e-05	0.882772	1.32065
11.7126	0.152698	0.162774	0.062052	0.0352395	0.0947279	0.0712189	0.0566126	0.0508097	0.0451034	0.0430979	0.0458327	0.0473053	0.0574692	0.0788749	0.118304	0.0456451	0.092379	0.00269635	8.44361e-05	0.88285	1.32065
11.7294	0.152895	0.162702	0.0619141	0.0351854	0.0944338	0.0711195	0.0566254	0.0508921	0.0451874	0.043182	0.0459121	0.0473684	0.0575618	0.0789599	0.118353	0.0456541	0.092456	0.00273474	8.44617e-05	0.882929	1.32065
11.7463	0.165773	0.171141	0.064112	0.0364811	0.098036	0.0727926	0.0575074	0.0516006	0.0456862	0.0436152	0.0463148	0.0477385	0.0579966	0.0794797	0.118992	0.045785	0.0926139	0.00278162	8.44901e-05	0.883002	1.32064
11.7631	0.171517	0.173926	0.0647971	0.0369649	0.0982748	0.0731085	0.0576415	0.0517471	0.0458676	0.0437838	0.04654	0.0479876	0.058265	0.079773	0.119338	0.0458441	0.0927751	0.00283679	8.45211e-05	0.883062	1.32064
11.7799	0.181665	0.184225	0.0699223	0.037273	0.101494	0.0740369	0.058752	0.0522783	0.0465483	0.0442314	0.0472709	0.0484534	0.0589416	0.0804248	0.120171	0.0460807	0.0931222	0.00290177	8.45546e-05	0.883083	1.32064
11.7968	0.154173	0.165104	0.0641056	0.0358075	0.0973075	0.0731079	0.058393	0.0523234	0.0466633	0.0444998	0.04755	0.048795	0.059274	0.0806662	0.120371	0.0461456	0.0931033	0.00297193	8.45897e-05	0.883144	1.32063
11.8136	0.151629	0.161884	0.0620424	0.0355067	0.0958028	0.0726434	0.0579909	0.0523366	0.0465649	0.0445584	0.0473937	0.0488555	0.059208	0.0807274	0.120321	0.0461459	0.0930699	0.00304548	8.46252e-05	0.883165	1.32063
11.8304	0.152058	0.162132	0.0622811	0.035606	0.0963655	0.0730105	0.0582612	0.052576	0.0467949	0.044815	0.0476732	0.0491514	0.0595472	0.0811223	0.120764	0.0462649	0.0932328	0.00312659	8.46619e-05	0.883172	1.32063
11.8473	0.151938	0.162625	0.0625612	0.0358059	0.0970235	0.0735463	0.0587535	0.0530619	0.0472819	0.0452836	0.0481566	0.0496423	0.0600831	0.081719	0.121467	0.046433	0.0935615	0.00321128	8.46989e-05	0.883155	1.32062
11.8641	0.153322	0.164209	0.0630744	0.036242	0.0981149	0.0746025	0.0595569	0.0538555	0.0479393	0.0459119	0.0487762	0.0502725	0.0607638	0.0825201	0.122411	0.0467419	0.0938595	0.00329541	8.47353e-05	0.883135	1.32062
11.8809	0.157686	0.166676	0.0646522	0.0367737	0.0995182	0.0753326	0.0600771	0.0543074	0.0483309	0.0462932	0.0491755	0.0506556	0.0611926	0.0829598	0.122939	0.0469472	0.0939665	0.00337667	8.47707e-05	0.883096	1.32061
11.8978	0.15803	0.16658	0.0645242	0.0368202	0.099583	0.0756318	0.0605	0.0547588	0.0487446	0.0467447	0.0495927	0.0510657	0.0616335	0.0835404	0.123511	0.0471528	0.0942739	0.00345404	8.4804e-05	0.883057	1.32061
11.9146	0.155637	0.165526	0.0641546	0.0368033	0.0998587	0.0758719	0.0608077	0.0550797	0.0490151	0.0470593	0.0499326	0.051414	0.0620451	0.0839322	0.124043	0.0472718	0.0945116	0.0035244	8.48349e-05	0.883003	1.32061
11.9315	0.157689	0.167006	0.0648069	0.0371133	0.100822	0.0763349	0.0611137	0.0552625	0.0492132	0.0471952	0.0501537	0.0516458	0.0623412	0.0843185	0.124513	0.0474027	0.0946905	0.00358815	8.48634e-05	0.882948	1.3206
11.9483	0.161026	0.170725	0.0650776	0.0374877	0.101087	0.0767849	0.0613033	0.0555505	0.0494363	0.0474248	0.0503424	0.0518662	0.0625785	0.0845841	0.124909	0.0475221	0.0948232	0.00364936	8.48892e-05	0.882878	1.3206
11.9651	0.15969	0.169212	0.0651199	0.0372351	0.101155	0.076722	0.0614714	0.055756	0.049687	0.0476718	0.0506448	0.0520825	0.0628315	0.0848467	0.125225	0.0476365	0.0949083	0.00370236	8.49116e-05	0.88282	1.3206
11.982	0.15288	0.164212	0.0639756	0.0368891	0.100401	0.076593	0.0614745	0.0558135	0.0497551	0.0477391	0.0507294	0.0521675	0.0629307	0.0849329	0.12527	0.047678	0.0949713	0.00374588	8.49307e-05	0.882738	1.32059
11.9988	0.153776	0.16509	0.0641953	0.0370228	0.100735	0.0768203	0.0615987	0.0558729	0.0497961	0.0477903	0.0507986	0.0522726	0.0630447	0.0851282	0.125459	0.0477778	0.0950972	0.00377924	8.49462e-05	0.882666	1.32059
12.0156	0.156445	0.166295	0.0642539	0.0369902	0.100768	0.0767733	0.0615939	0.0558504	0.0497923	0.0478017	0.0508209	0.0523002	0.0631043	0.085272	0.125712	0.04787	0.0951701	0.00379799	8.49582e-05	0.88257	1.32059
12.0325	0.154978	0.16468	0.0639414	0.0368768	0.10016	0.0764971	0.0613141	0.0556752	0.0496426	0.047674	0.050697	0.0521757	0.0629757	0.085143	0.125582	0.0479022	0.0952167	0.0038074	8.49666e-05	0.882501	1.32059
12.0493	0.15271	0.16388	0.0636152	0.0366474	0.0995773	0.0759968	0.0609439	0.0553305	0.0493697	0.0473859	0.050413	0.0519021	0.0626668	0.0847751	0.125112	0.0478334	0.0950938	0.00381091	8.49713e-05	0.88243	1.32059
12.0661	0.151913	0.163382	0.0633102	0.0365163	0.099258	0.0757976	0.0608454	0.0552404	0.0492853	0.0473084	0.0503025	0.0518128	0.0625625	0.0846725	0.124998	0.0478084	0.0949626	0.00380488	8.49724e-05	0.88236	1.32059
12.083	0.15141	0.163133	0.0631938	0.0364395	0.0989802	0.0756038	0.0606998	0.0550958	0.0491422	0.0471406	0.050103	0.0515994	0.0623435	0.0844688	0.124822	0.0477571	0.0948744	0.00378962	8.49702e-05	0.882292	1.32059
12.0998	0.151895	0.163788	0.0632375	0.0363896	0.0988065	0.0753579	0.0604551	0.0548343	0.0489037	0.0469013	0.0498697	0.051374	0.0620609	0.0842004	0.124531	0.0476761	0.0948579	0.0037679	8.49651e-05	0.882222	1.32059
12.1166	0.154714	0.165547	0.0639582	0.0365493	0.0991765	0.0751588	0.0601492	0.0544565	0.0485782	0.0465921	0.0495521	0.0510866	0.0617397	0.0839019	0.124137	0.047626	0.094881	0.00373822	8.4956e-05	0.882163	1.32059
12.1335	0.15478	0.165275	0.063999	0.0364813	0.0987049	0.0748826	0.0597519	0.054108	0.0481853	0.0462134	0.0492049	0.050718	0.0613621	0.08344	0.123678	0.0475141	0.0947891	0.00369998	8.4944e-05	0.88211	1.32059
12.1503	0.15267	0.163707	0.0630314	0.0361007	0.097573	0.0742539	0.059315	0.0536883	0.0478416	0.0458637	0.0488169	0.0503442	0.0609691	0.082986	0.123252	0.0473839	0.0947768	0.00365669	8.49294e-05	0.882058	1.32059
12.1671	0.154051	0.164559	0.0629552	0.0360446	0.0972322	0.0737065	0.0589397	0.053201	0.0474291	0.0454342	0.0484075	0.0498648	0.0604977	0.0824651	0.12272	0.0471802	0.0946223	0.00360894	8.49116e-05	0.882007	1.32059
12.184	0.15648	0.166575	0.0633224	0.0361178	0.0971266	0.0736024	0.0584837	0.0527396	0.0469484	0.0449865	0.0479153	0.0494685	0.0600045	0.0820344	0.122173	0.0469752	0.0942721	0.00355823	8.48924e-05	0.881968	1.32059
12.2008	0.154163	0.164078	0.0622381	0.0355048	0.095824	0.0724953	0.0576429	0.0519817	0.0462879	0.0443444	0.0472441	0.0488118	0.0593108	0.0812401	0.121272	0.046737	0.09391	0.00350581	8.48711e-05	0.881934	1.32059
12.2176	0.153401	0.162965	0.0619793	0.0353981	0.0952684	0.0720321	0.0572936	0.0516646	0.0459791	0.0440293	0.0468836	0.0484456	0.0588556	0.0807446	0.12064	0.0465789	0.0936953	0.00345354	8.48477e-05	0.881907	1.3206
12.2345	0.154166	0.164162	0.0624066	0.0355168	0.0958129	0.0720595	0.0571439	0.0513801	0.0456568	0.0437115	0.0465169	0.0481346	0.0584816	0.0803795	0.12023	0.0464547	0.0936412	0.00340086	8.48232e-05	0.881878	1.3206
12.2513	0.152199	0.162501	0.061728	0.0350498	0.0943834	0.071019	0.056364	0.0507146	0.0450932	0.0431715	0.0459994	0.0475877	0.057906	0.0796956	0.119465	0.0462697	0.0933315	0.00334405	8.47971e-05	0.881856	1.3206
12.2681	0.153037	0.163521	0.0622364	0.0354441	0.0943218	0.0710314	0.0561223	0.0504231	0.0447822	0.0427924	0.0455912	0.0471771	0.0574403	0.0793015	0.118993	0.0461653	0.0931243	0.00328639	8.47695e-05	0.881825	1.32061
12.285	0.160757	0.16778	0.0637971	0.0353225	0.0943055	0.0699778	0.0551635	0.0494625	0.0439542	0.0419929	0.0448052	0.0463927	0.0566554	0.0784174	0.118044	0.0458832	0.092968	0.00322788	8.4741e-05	0.881823	1.32061
12.3018	0.162444	0.167944	0.0633774	0.0348484	0.0939437	0.0691446	0.054569	0.0488356	0.043492	0.0415723	0.0443411	0.0459048	0.0561	0.0777422	0.117279	0.0457039	0.0927623	0.00316856	8.47116e-05	0.881809	1.32061
12.3186	0.165693	0.173063	0.0651197	0.0355579	0.0947871	0.0689983	0.0543565	0.0485709	0.0431833	0.0412889	0.0439883	0.0455761	0.0557497	0.0773947	0.116944	0.0456036	0.0926209	0.00311405	8.46816e-05	0.881796	1.32061
12.3355	0.156405	0.16493	0.0618068	0.0342367	0.0916029	0.0676064	0.0533869	0.0477004	0.0424203	0.0404952	0.0432433	0.0448216	0.0549295	0.0764136	0.115835	0.0452761	0.0921948	0.00306298	8.46518e-05	0.88181	1.32062
12.3523	0.153003	0.162811	0.0613575	0.033994	0.0908339	0.0671572	0.0529888	0.0471821	0.0418933	0.0400242	0.0428288	0.0443851	0.0545332	0.0758825	0.115244	0.0450484	0.0918986	0.00300957	8.46214e-05	0.881804	1.32062
12.3692	0.155921	0.165339	0.0621021	0.0342143	0.0909243	0.066895	0.0524261	0.046604	0.0413666	0.0394695	0.0422384	0.0438231	0.0538881	0.0752431	0.114575	0.044819	0.0916334	0.00295361	8.45903e-05	0.881802	1.32062
12.386	0.152774	0.161541	0.0601615	0.0334966	0.088854	0.0658342	0.0518232	0.0461077	0.0409623	0.0390633	0.0417765	0.0433911	0.0533284	0.074657	0.113817	0.0446393	0.0913697	0.00290047	8.45592e-05	0.881801	1.32063
12.4028	0.152735	0.16181	0.0602726	0.0333288	0.0882839	0.0651402	0.0511545	0.0454215	0.0403573	0.0384847	0.0411703	0.0428074	0.0526828	0.0739347	0.112908	0.0443784	0.0910569	0.00284827	8.45284e-05	0.881813	1.32063
12.4197	0.15622	0.165947	0.0617386	0.0338472	0.0896147	0.0653143	0.0511219	0.0452549	0.04015	0.0381912	0.0409213	0.0424812	0.0524178	0.0736237	0.112647	0.0442338	0.0909472	0.00279628	8.44977e-05	0.881801	1.32064
12.4365	0.165237	0.168615	0.0623277	0.0341588	0.0906563	0.0653993	0.0509685	0.0450415	0.039924	0.0378708	0.0406056	0.0421382	0.0519748	0.0732078	0.112167	0.0441084	0.0907964	0.00274429	8.44673e-05	0.881815	1.32064
12.4533	0.156712	0.162734	0.0605707	0.0330566	0.087188	0.0634463	0.0496487	0.0439853	0.0390379	0.037109	0.0397571	0.0413875	0.0511118	0.0722371	0.111045	0.0437621	0.0904033	0.00269363	8.44374e-05	0.881829	1.32064
12.4702	0.148193	0.157807	0.0581548	0.0323072	0.084973	0.0625304	0.049082	0.043427	0.0385597	0.0366776	0.0393132	0.0409396	0.0506232	0.0716435	0.110348	0.0435572	0.0900839	0.00264247	8.44076e-05	0.881826	1.32065
12.487	0.1483	0.157959	0.0578583	0.0322161	0.0845448	0.0622326	0.0487091	0.0430835	0.0381797	0.0363167	0.0389058	0.0405482	0.0501582	0.0711484	0.109755	0.0433942	0.089811	0.0025895	8.43783e-05	0.881845	1.32065
12.5038	0.153524	0.160155	0.0582609	0.0323661	0.0845706	0.0620784	0.0484618	0.0428078	0.0379024	0.0360303	0.0385943	0.0402589	0.0498499	0.0708348	0.109452	0.0433061	0.0896925	0.00253986	8.43496e-05	0.881841	1.32065
12.5207	0.153633	0.161699	0.0584521	0.0327368	0.0841871	0.0624091	0.0479073	0.0425684	0.0373086	0.0355924	0.0379893	0.0397476	0.0492661	0.0701786	0.108693	0.0430846	0.0893983	0.00249527	8.43216e-05	0.881856	1.32065
12.5375	0.148084	0.157371	0.0572654	0.0317385	0.0827208	0.0605748	0.0472475	0.0415835	0.0368508	0.0349778	0.0375567	0.039198	0.0487196	0.0694864	0.107845	0.0428368	0.0891295	0.00245636	8.42944e-05	0.881878	1.32066
12.5543	0.147638	0.156549	0.0569646	0.0314782	0.0824044	0.0602876	0.0470172	0.0413785	0.0366528	0.034792	0.0373573	0.0389964	0.0484587	0.0691985	0.107509	0.042719	0.0890799	0.00241437	8.42673e-05	0.881899	1.32066
12.5712	0.148994	0.157214	0.0568288	0.0314146	0.0818195	0.0597443	0.0464372	0.0408338	0.0361382	0.0343078	0.036842	0.038521	0.0479334	0.0686346	0.106862	0.0425416	0.0889559	0.0023723	8.42409e-05	0.881922	1.32066
12.588	0.1498	0.158231	0.0571514	0.0315254	0.0815553	0.0594919	0.0461807	0.0405384	0.0358903	0.0340379	0.0365776	0.0382303	0.0476196	0.0682735	0.106434	0.0424082	0.088787	0.0023344	8.42153e-05	0.881928	1.32067
12.6048	0.152071	0.160069	0.0579301	0.0317498	0.0817284	0.0594632	0.0458957	0.0402129	0.0355183	0.0336891	0.0361544	0.0378112	0.0471722	0.067822	0.105943	0.0422247	0.0885874	0.00229931	8.41903e-05	0.881951	1.32067
12.6217	0.15375	0.160483	0.0576598	0.0315618	0.0817641	0.0593828	0.0457367	0.0400214	0.0352988	0.0334845	0.035955	0.0376568	0.0469737	0.0675763	0.105755	0.0421611	0.0884103	0.00226863	8.4166e-05	0.881952	1.32067
12.6385	0.152037	0.160187	0.0574163	0.0314738	0.0811866	0.058889	0.045276	0.0394921	0.0348713	0.0330363	0.0355048	0.0372043	0.0464519	0.066999	0.105093	0.0420211	0.088031	0.00224011	8.41425e-05	0.881981	1.32068
12.6553	0.149104	0.156727	0.0561818	0.0308784	0.0796805	0.057769	0.0447147	0.0389918	0.0344702	0.0326202	0.0351047	0.036781	0.0460076	0.0665193	0.104473	0.0418627	0.0879172	0.00221046	8.41198e-05	0.881996	1.32068
12.6722	0.148381	0.155844	0.0560009	0.030616	0.0792266	0.0572403	0.0443964	0.0386177	0.0341567	0.0322767	0.0347774	0.0364364	0.0456652	0.0661284	0.104103	0.0417092	0.087746	0.00218241	8.40974e-05	0.882005	1.32068
12.689	0.15042	0.157313	0.0565311	0.0307216	0.0798919	0.0574131	0.0443984	0.0384846	0.0340165	0.0320997	0.0345795	0.0362575	0.0454723	0.0659611	0.103915	0.0416103	0.0875755	0.00215624	8.40754e-05	0.882016	1.32068
12.7058	0.158393	0.164358	0.0584933	0.0313644	0.0810524	0.0576364	0.044334	0.0385191	0.0340387	0.0320224	0.0344403	0.0360743	0.0453062	0.065761	0.103693	0.0415404	0.0875015	0.00212855	8.40546e-05	0.882018	1.32069
12.7227	0.154614	0.16011	0.0568431	0.0308771	0.0792421	0.0568091	0.0436641	0.0379413	0.0334597	0.031584	0.0340097	0.0357186	0.0448464	0.0652687	0.103062	0.0413303	0.0873082	0.00210255	8.40344e-05	0.882013	1.32069
12.7395	0.159406	0.163377	0.0572328	0.0311324	0.0797403	0.0570396	0.0435895	0.0377603	0.0332221	0.0314034	0.0337977	0.0355093	0.0446412	0.0650511	0.102885	0.0412517	0.0873103	0.00207534	8.40143e-05	0.882023	1.32069
12.7563	0.164855	0.170301	0.0608308	0.0324188	0.0821213	0.0576633	0.0437715	0.0376702	0.0331273	0.0312937	0.0337025	0.0353814	0.0445084	0.0648646	0.102731	0.0411668	0.0873028	0.00204737	8.39951e-05	0.882028	1.32069
12.7732	0.172094	0.184203	0.0681026	0.0350042	0.0854915	0.0591261	0.0442281	0.0377669	0.0333011	0.0314959	0.0337224	0.0354183	0.0443805	0.0646867	0.102564	0.0411504	0.0870944	0.00201997	8.3977e-05	0.882041	1.32069
12.79	0.15607	0.164814	0.0583778	0.0309352	0.0799879	0.0564276	0.042773	0.0369982	0.0325429	0.0308467	0.0330335	0.0347743	0.0437763	0.0639703	0.101749	0.0409724	0.0867889	0.00199211	8.39595e-05	0.882044	1.3207
12.8068	0.148938	0.156337	0.0552761	0.0299604	0.0771946	0.0551945	0.0422133	0.0365308	0.0321655	0.0303494	0.032718	0.034442	0.0434504	0.0636395	0.101289	0.0408168	0.086684	0.00196342	8.39423e-05	0.88206	1.3207
12.8237	0.151258	0.158292	0.0564791	0.0301155	0.0771724	0.0547266	0.0419232	0.0362156	0.0319333	0.0301351	0.0324492	0.0341616	0.043123	0.0632856	0.10086	0.0406966	0.0864204	0.00193602	8.39256e-05	0.882074	1.3207
12.8405	0.150634	0.156758	0.0556214	0.0298333	0.0765731	0.0543926	0.0416353	0.0359577	0.0316587	0.0298517	0.0322079	0.0339755	0.0429147	0.0631347	0.100577	0.040603	0.0862362	0.00191243	8.39094e-05	0.882085	1.3207
12.8574	0.150055	0.156463	0.0551972	0.0298014	0.0768239	0.0545777	0.0416856	0.0359248	0.0316002	0.0297793	0.0321344	0.0338949	0.0428298	0.0630286	0.100466	0.0405265	0.0862651	0.00188936	8.38942e-05	0.882089	1.3207
12.8742	0.148529	0.156062	0.0551463	0.0297779	0.0765673	0.054376	0.041626	0.0357486	0.0314775	0.0296265	0.0319954	0.0336689	0.0426231	0.0627068	0.100136	0.0404504	0.0861395	0.00186683	8.38793e-05	0.882107	1.32071
12.891	0.1485	0.155597	0.0548646	0.0295759	0.075577	0.0538636	0.0412271	0.0354123	0.0311995	0.0293774	0.0317404	0.0334512	0.0423519	0.0624288	0.0998229	0.0403699	0.0859938	0.00184635	8.38645e-05	0.882112	1.32071
12.9079	0.150546	0.156738	0.0552017	0.0296222	0.0759072	0.0538078	0.0411735	0.0353514	0.0311189	0.0292881	0.0316516	0.0333529	0.0422658	0.062315	0.0997134	0.0403246	0.0859251	0.00182748	8.38506e-05	0.882126	1.32071
12.9247	0.148937	0.155195	0.0546544	0.0294293	0.0749656	0.0532404	0.0407039	0.0350419	0.0308992	0.0290692	0.0314387	0.0331274	0.0419922	0.0620074	0.0993711	0.0401908	0.0857631	0.00180817	8.38367e-05	0.882132	1.32071
12.9415	0.147434	0.154569	0.0542845	0.0292958	0.074405	0.0529585	0.0404438	0.0347791	0.0306556	0.0288396	0.0312088	0.03291	0.041763	0.0617476	0.0991254	0.0400835	0.0856469	0.00178897	8.38237e-05	0.882136	1.32071
12.9584	0.147639	0.154369	0.0544639	0.0292749	0.0747428	0.053003	0.0405008	0.0347284	0.0305887	0.028754	0.0311087	0.0328098	0.0416409	0.0616424	0.0989665	0.0400406	0.0855548	0.00177238	8.38114e-05	0.882152	1.32071
12.9752	0.147274	0.154077	0.0543865	0.0292027	0.0746434	0.052827	0.0403183	0.0345468	0.0304178	0.0285857	0.030926	0.032628	0.0414408	0.0614171	0.0986917	0.0399758	0.0855671	0.00175903	8.37995e-05	0.882152	1.32072
12.992	0.155461	0.15824	0.0552214	0.0295454	0.0752783	0.0531627	0.0403755	0.0345875	0.0304555	0.0286025	0.030898	0.0326106	0.0414055	0.0613831	0.0987194	0.0399673	0.0856567	0.00174672	8.37882e-05	0.882149	1.32072
13.0089	0.156412	0.16067	0.0560293	0.0299144	0.0753954	0.0531421	0.0400751	0.0342873	0.0301652	0.0283828	0.0306675	0.0324231	0.0411598	0.0611053	0.0984189	0.0398365	0.0856167	0.00173645	8.37771e-05	0.882174	1.32072
13.0257	0.147437	0.154957	0.0543439	0.0291081	0.0740171	0.0523064	0.0398005	0.0340715	0.0299601	0.0281845	0.0305031	0.0322343	0.0410002	0.0609132	0.0981378	0.0397616	0.0855056	0.00172807	8.37664e-05	0.88218	1.32072
13.0425	0.147131	0.154919	0.0541834	0.0290546	0.0738073	0.0522007	0.039687	0.0339522	0.0298779	0.0280666	0.0303934	0.0321204	0.0408842	0.0608086	0.0980171	0.0397455	0.0853989	0.00171867	8.37563e-05	0.882183	1.32072
13.0594	0.155311	0.158186	0.0547766	0.0294073	0.0743119	0.0524268	0.0396639	0.0339067	0.0297853	0.0280037	0.0302786	0.0320393	0.040797	0.0607269	0.0980214	0.0397631	0.0853098	0.00170675	8.37463e-05	0.88218	1.32072
13.0762	0.155076	0.158952	0.055646	0.029554	0.0748908	0.0526399	0.0397939	0.034008	0.0298737	0.0280949	0.0303258	0.0320685	0.0408102	0.0607018	0.0979674	0.0397566	0.0852798	0.00169382	8.37368e-05	0.882195	1.32072
13.093	0.146089	0.153305	0.0537751	0.0288725	0.0733084	0.0518825	0.039459	0.0337239	0.0296864	0.0278197	0.0301266	0.0318079	0.0405458	0.060344	0.0974874	0.0396201	0.0852026	0.00168265	8.37281e-05	0.882191	1.32072
13.1099	0.147048	0.154629	0.0541829	0.0289973	0.0733145	0.0519656	0.0393097	0.0335743	0.0295141	0.0276587	0.0299507	0.0316533	0.0403799	0.0601878	0.0972907	0.0395774	0.0851226	0.00167501	8.37198e-05	0.882191	1.32072
13.1267	0.150517	0.15721	0.0550898	0.0292113	0.0736992	0.0521253	0.0392443	0.0335259	0.0294888	0.0276392	0.0299275	0.0316416	0.0403609	0.0601953	0.0972744	0.0395479	0.0850979	0.00166696	8.37122e-05	0.882192	1.32073
13.1435	0.149402	0.155359	0.0545952	0.0288568	0.0733183	0.0514165	0.0389848	0.0332935	0.0293269	0.0274506	0.0297724	0.0314495	0.0401618	0.0599747	0.0970055	0.0394424	0.0849811	0.0016543	8.37053e-05	0.882195	1.32073
13.1604	0.148812	0.154931	0.0546342	0.0287272	0.0731022	0.0512101	0.0388267	0.0331357	0.0291824	0.0273205	0.0296435	0.031337	0.040033	0.059811	0.0968138	0.0393962	0.0848958	0.00164313	8.3698e-05	0.882195	1.32073
13.1772	0.147145	0.154773	0.053941	0.0289072	0.0733226	0.05167	0.0388492	0.0331638	0.0291332	0.0272865	0.0295822	0.0313221	0.039983	0.059787	0.0967525	0.0394223	0.0848723	0.00163263	8.36914e-05	0.882202	1.32073
13.194	0.146792	0.153793	0.0535546	0.0286954	0.0725703	0.0512255	0.0387909	0.0330733	0.029064	0.0272277	0.0295106	0.0312453	0.0398973	0.0597055	0.0967149	0.039429	0.0849164	0.00162727	8.3685e-05	0.882211	1.32073
13.2109	0.149399	0.155338	0.054111	0.0288966	0.0730236	0.0513269	0.0387768	0.0330418	0.0290181	0.0271985	0.0294642	0.0312096	0.0398446	0.0596835	0.096681	0.0394168	0.0849525	0.00162843	8.36795e-05	0.882217	1.32073
13.2277	0.147981	0.154435	0.0534574	0.0285463	0.0721339	0.0507171	0.0384229	0.0327613	0.0288052	0.0270278	0.0292903	0.0310221	0.0396435	0.0594452	0.0963969	0.0392903	0.0848218	0.00162892	8.36746e-05	0.882225	1.32073
13.2445	0.145874	0.15274	0.0531023	0.0284508	0.0718407	0.0506506	0.0383972	0.0327502	0.0287889	0.0269921	0.0292617	0.0309739	0.0396007	0.0593773	0.0962865	0.0392525	0.0846417	0.00163255	8.36696e-05	0.882244	1.32073
13.2614	0.145631	0.153013	0.0536049	0.0287481	0.0728502	0.0513477	0.0388835	0.0331154	0.0290476	0.0271757	0.0294261	0.0310995	0.0397291	0.0595037	0.0963853	0.0393037	0.0846688	0.0016411	8.36653e-05	0.882247	1.32073
13.2782	0.147657	0.154143	0.0539048	0.0289141	0.0731551	0.0514353	0.0387788	0.0329271	0.0288845	0.0270923	0.0293295	0.031062	0.03972	0.0595661	0.0964484	0.0392955	0.0846784	0.00164739	8.36616e-05	0.882249	1.32073
13.2951	0.189061	0.203576	0.0612889	0.0320215	0.0767036	0.0534812	0.0390144	0.0332002	0.0290528	0.0272401	0.0294371	0.0311708	0.0397211	0.0596032	0.0966552	0.0393639	0.0847773	0.00165539	8.36584e-05	0.882236	1.32073
13.3119	0.158907	0.178447	0.0568557	0.0306086	0.074763	0.0524136	0.038806	0.0328794	0.0287637	0.026889	0.0291505	0.0308664	0.039447	0.0592112	0.0961205	0.0392045	0.08465	0.00167023	8.36564e-05	0.882286	1.32073
13.3287	0.154585	0.158011	0.0550078	0.0291283	0.0737207	0.0511588	0.0384903	0.0326122	0.0285891	0.0267285	0.0290005	0.0307296	0.0393501	0.0591572	0.0960314	0.0391729	0.0845233	0.00168884	8.36553e-05	0.882298	1.32073
13.3456	0.174069	0.165055	0.0588689	0.0306512	0.0769944	0.052754	0.0395546	0.0334018	0.0291338	0.0271428	0.0294269	0.0311132	0.0397842	0.05973	0.0966948	0.03933	0.0846146	0.00171077	8.36549e-05	0.882314	1.32073
13.3624	0.192268	0.1818	0.071737	0.0322938	0.084946	0.0536256	0.040761	0.0339408	0.0294166	0.0274023	0.0297178	0.0312369	0.0400818	0.0599915	0.0970423	0.0394943	0.0847832	0.00173349	8.36549e-05	0.882323	1.32073
13.3792	0.154203	0.16215	0.0558838	0.0296254	0.0738706	0.0512953	0.0386444	0.0328115	0.0287085	0.0268321	0.0290994	0.0307843	0.0394302	0.0592272	0.0960919	0.0391766	0.0845419	0.00175928	8.36557e-05	0.882344	1.32073
13.3961	0.147183	0.154314	0.0535956	0.0286013	0.0720913	0.0505157	0.0382261	0.032374	0.0284433	0.0266081	0.0288817	0.0306133	0.0391968	0.0589604	0.0957245	0.0390462	0.0843116	0.00178436	8.36578e-05	0.882373	1.32073
13.4129	0.149225	0.155805	0.0543851	0.0287355	0.0728011	0.0506921	0.0382034	0.0323525	0.0284029	0.0265779	0.0288632	0.0305874	0.0391871	0.0589395	0.0957262	0.0390414	0.0843171	0.00181095	8.36611e-05	0.882381	1.32073
13.4297	0.157503	0.162389	0.0570021	0.0296062	0.0748604	0.0512924	0.0384425	0.0325212	0.0285005	0.0266237	0.0289007	0.030618	0.039235	0.0589983	0.0958354	0.0390724	0.0844162	0.00184697	8.3666e-05	0.882382	1.32073
13.4466	0.156453	0.161592	0.0565872	0.0294956	0.0750644	0.0514353	0.0387491	0.0326582	0.0286431	0.026746	0.029012	0.0307152	0.0393215	0.0591002	0.0959324	0.0390776	0.0844159	0.00189034	8.36721e-05	0.882388	1.32073
13.4634	0.149666	0.156254	0.0542069	0.0288651	0.0729437	0.0509408	0.0382398	0.0324828	0.0284515	0.0266714	0.028918	0.0306361	0.039221	0.0590047	0.0958825	0.0390495	0.0844515	0.00194037	8.368e-05	0.882413	1.32073
13.4802	0.145336	0.152003	0.0529971	0.028172	0.0711052	0.0499159	0.0377876	0.0321304	0.0282414	0.0264709	0.0287505	0.030483	0.039069	0.0587478	0.0954803	0.0389388	0.0844352	0.00199548	8.369e-05	0.88247	1.32073
13.4971	0.14551	0.152258	0.0530492	0.0282219	0.0711648	0.0499676	0.0378666	0.032183	0.028308	0.0265178	0.0288015	0.0305272	0.0391147	0.0588069	0.0955286	0.0389346	0.0843873	0.00205985	8.37027e-05	0.88251	1.32073
13.5139	0.146908	0.153483	0.0535863	0.0287077	0.0722016	0.0508981	0.038441	0.0327083	0.0286245	0.0268016	0.0290277	0.0307391	0.0393372	0.0590485	0.0958398	0.0390086	0.0843821	0.00214084	8.37184e-05	0.882552	1.32073
13.5307	0.148092	0.154404	0.0535337	0.0287741	0.0721913	0.0510884	0.0384747	0.0328113	0.0287154	0.0268974	0.0291364	0.0308472	0.0394546	0.0591389	0.0960059	0.038996	0.0843867	0.00224131	8.37369e-05	0.882603	1.32073
13.5476	0.150517	0.155538	0.0537585	0.0287037	0.0722504	0.0508673	0.0383714	0.0325876	0.0286147	0.0268123	0.029112	0.0308295	0.0394748	0.0591497	0.0960428	0.0389923	0.0843301	0.00235906	8.37584e-05	0.88265	1.32072
13.5644	0.155733	0.15999	0.0554225	0.0294731	0.0746156	0.0518887	0.0389526	0.0329849	0.0288945	0.0270578	0.029303	0.0310499	0.0396882	0.0593963	0.09625	0.0390376	0.0843843	0.00249315	8.37839e-05	0.88271	1.32072
13.5812	0.146679	0.1539	0.0535602	0.0287224	0.0722661	0.0514717	0.0387598	0.0331047	0.0290646	0.027246	0.0294465	0.0312453	0.0397957	0.059519	0.096235	0.0390563	0.0844412	0.00265133	8.38139e-05	0.882779	1.32072
13.5981	0.146716	0.153637	0.0535295	0.0286923	0.0723103	0.0510594	0.0387269	0.0330611	0.0290534	0.0272501	0.0295075	0.0312479	0.0398481	0.0595213	0.096292	0.0390558	0.084351	0.00283385	8.3848e-05	0.882853	1.32072
13.6149	0.149599	0.155998	0.0542313	0.029066	0.0729869	0.0515175	0.0389946	0.0332628	0.0292224	0.0273963	0.0296752	0.0313833	0.0400089	0.05968	0.0965144	0.0390889	0.0843564	0.00304564	8.38869e-05	0.882913	1.32071
13.6317	0.153021	0.157518	0.0547687	0.0294139	0.0741968	0.0522461	0.0395282	0.033708	0.0296126	0.0277261	0.0300124	0.0316633	0.0403364	0.0599738	0.0969076	0.0391675	0.0845042	0.00329207	8.39316e-05	0.883003	1.32071
13.6486	0.14933	0.155777	0.0547084	0.0293679	0.074333	0.0525059	0.0398166	0.0340163	0.0298928	0.0280224	0.0302892	0.0319649	0.040635	0.060267	0.0971435	0.0391995	0.0845598	0.00357197	8.39814e-05	0.883081	1.3207
13.6654	0.149052	0.155224	0.0545798	0.0292315	0.0741271	0.0523379	0.0398001	0.0340591	0.0300081	0.0281361	0.0304557	0.0321098	0.0408103	0.0604213	0.097311	0.0391952	0.0845049	0.0038884	8.40368e-05	0.88318	1.3207
13.6822	0.150221	0.155558	0.0546681	0.0293385	0.074371	0.052526	0.0399446	0.0342485	0.0301805	0.0283459	0.0307043	0.0323527	0.0410912	0.0607032	0.0976632	0.0392354	0.08454	0.00424454	8.40987e-05	0.883265	1.32069
13.6991	0.147028	0.154182	0.0540976	0.0292653	0.0739002	0.0526794	0.0401168	0.0345097	0.0304128	0.0286225	0.0309403	0.0326211	0.0413505	0.0609712	0.0978957	0.0393386	0.0846398	0.00464228	8.41664e-05	0.883341	1.32068
13.7159	0.14705	0.154396	0.0542926	0.0295464	0.0743319	0.0531166	0.040492	0.0348847	0.0307431	0.028967	0.0312803	0.0329511	0.0417104	0.0613431	0.0982121	0.0394082	0.0848541	0.0050833	8.42404e-05	0.883429	1.32068
13.7327	0.146862	0.154487	0.0547868	0.0297885	0.075686	0.0540676	0.0413321	0.0356384	0.0314059	0.0295783	0.0318896	0.033539	0.0423254	0.0619695	0.0989002	0.0395353	0.0851864	0.00556696	8.43203e-05	0.883492	1.32067
13.7496	0.147597	0.155647	0.055365	0.0301432	0.0765474	0.0549694	0.0419837	0.0362337	0.0319204	0.0300524	0.0324024	0.0340162	0.0428578	0.0624931	0.0994715	0.0397051	0.0852877	0.00609416	8.44051e-05	0.88357	1.32066
13.7664	0.158229	0.163784	0.0574078	0.0311108	0.0793505	0.056678	0.0429084	0.036953	0.0325263	0.0306739	0.0330251	0.0345675	0.0434874	0.0631637	0.100295	0.0399324	0.0854054	0.00666818	8.44954e-05	0.883612	1.32065
13.7833	0.153715	0.159161	0.0567737	0.0306715	0.0796621	0.056434	0.0433331	0.0375076	0.0330324	0.0311807	0.0335144	0.0351644	0.0440844	0.0638826	0.101088	0.0401315	0.0856742	0.00728997	8.45918e-05	0.883667	1.32064
13.8001	0.148364	0.156305	0.056085	0.0304127	0.0785766	0.0564471	0.0435819	0.0378656	0.0334025	0.0315662	0.0339629	0.035607	0.044554	0.0643413	0.101549	0.0402812	0.0857181	0.00795186	8.46935e-05	0.883701	1.32063
13.8169	0.147995	0.155836	0.0561603	0.0305322	0.0788913	0.0569003	0.044007	0.0383141	0.0338163	0.0319822	0.0344237	0.0360441	0.0450471	0.064861	0.102069	0.0404524	0.0859439	0.00864853	8.47992e-05	0.883692	1.32062
13.8338	0.15995	0.163151	0.0573123	0.0311476	0.0812597	0.05842	0.0449592	0.0391648	0.034595	0.0327483	0.0351962	0.0368202	0.0459431	0.0658985	0.103383	0.0407107	0.0864923	0.00938091	8.49086e-05	0.883672	1.32061
13.8506	0.158278	0.164513	0.0588663	0.0326115	0.0839015	0.0606349	0.0464104	0.0405193	0.0356413	0.0338732	0.0361372	0.0379513	0.0470067	0.0671473	0.104671	0.0410588	0.0869458	0.0101451	8.50204e-05	0.883653	1.32059
13.8674	0.154846	0.161593	0.0589109	0.0321517	0.0834877	0.0602278	0.0466986	0.0408308	0.0360054	0.0341729	0.0365805	0.0382778	0.0474241	0.067542	0.105059	0.0412559	0.0870647	0.010936	8.51327e-05	0.883627	1.32058
13.8843	0.159463	0.165145	0.0604688	0.0324337	0.0848841	0.0609446	0.0472537	0.0412107	0.0364329	0.0345917	0.0371895	0.0387763	0.0481162	0.0682061	0.10589	0.0414959	0.0873302	0.0117435	8.52457e-05	0.883549	1.32057
13.9011	0.157904	0.164618	0.0601004	0.0326927	0.0854362	0.0616601	0.0478955	0.0419722	0.0371223	0.0352727	0.0378205	0.0393836	0.048843	0.0689808	0.106827	0.0417561	0.0876827	0.0125589	8.53593e-05	0.88347	1.32056
13.9179	0.159432	0.168832	0.0612384	0.0333622	0.086716	0.0625973	0.0486744	0.0427267	0.0377852	0.035847	0.038385	0.0399217	0.0493998	0.0696106	0.107557	0.0419893	0.0879016	0.0133998	8.54713e-05	0.883355	1.32054
13.9348	0.162977	0.174578	0.0634884	0.0350149	0.0882137	0.0647429	0.0497468	0.0438358	0.0386731	0.0368092	0.0392967	0.0408486	0.0502888	0.0706645	0.108741	0.0423848	0.088361	0.0143323	8.55804e-05	0.883201	1.32053
13.9516	0.155413	0.16601	0.061456	0.0337768	0.0883821	0.0644028	0.0500751	0.0442731	0.039162	0.0373115	0.039871	0.0414062	0.0509454	0.0713834	0.109515	0.042678	0.0885424	0.0152251	8.56867e-05	0.883066	1.32052
13.9684	0.154419	0.162733	0.0600414	0.0332075	0.0877703	0.0644522	0.0503486	0.0446003	0.0395425	0.0376564	0.040235	0.0418174	0.051407	0.0719857	0.110122	0.0429034	0.0887241	0.0159953	8.57886e-05	0.882857	1.32051
13.9853	0.152877	0.159691	0.0590515	0.0329915	0.0870805	0.0643634	0.0506553	0.0449766	0.039938	0.0380343	0.0406856	0.0422616	0.0519499	0.0726057	0.110894	0.0431573	0.0890658	0.0167393	8.58847e-05	0.882693	1.3205
14.0021	0.150646	0.159484	0.0591071	0.0331252	0.0875386	0.0648667	0.051109	0.045458	0.0403788	0.0384902	0.041141	0.042691	0.0523913	0.0731052	0.111452	0.0433358	0.0892205	0.0174435	8.59739e-05	0.882483	1.32049
14.0189	0.149742	0.159166	0.0591551	0.0331886	0.0878708	0.0653252	0.0515284	0.0459197	0.0407965	0.0389231	0.0416032	0.0431826	0.0529501	0.0737294	0.112125	0.0435682	0.0894909	0.0180883	8.60563e-05	0.882272	1.32048
14.0358	0.151228	0.160508	0.0597921	0.0334766	0.0889371	0.0659532	0.0521145	0.0464099	0.0412366	0.0393236	0.0420358	0.0436022	0.0534513	0.0743147	0.112923	0.0438559	0.0897902	0.0186566	8.6131e-05	0.882051	1.32047
14.0526	0.15218	0.162293	0.0605931	0.0338524	0.0899291	0.0666031	0.0526522	0.0469333	0.0417189	0.0398265	0.0425658	0.0441295	0.0540286	0.0750178	0.113737	0.0442214	0.0901675	0.019141	8.61972e-05	0.881834	1.32046
14.0694	0.151366	0.16128	0.060395	0.0337755	0.0897889	0.066591	0.0526638	0.0469827	0.041804	0.0399086	0.0426595	0.0442409	0.0541557	0.0751915	0.113924	0.04435	0.0903513	0.0195425	8.62547e-05	0.881621	1.32045
14.0863	0.152542	0.162607	0.0607198	0.0339062	0.0903925	0.0672204	0.0529215	0.0472252	0.0419957	0.0400642	0.0428396	0.0444127	0.0543912	0.0755372	0.114448	0.0445055	0.0905814	0.0198639	8.63032e-05	0.881399	1.32044
14.1031	0.152268	0.162616	0.0604518	0.0339893	0.090125	0.067138	0.0529676	0.0473101	0.0420595	0.0401681	0.0429287	0.0445342	0.0545188	0.0757342	0.11469	0.0445921	0.0906568	0.0201067	8.63423e-05	0.881206	1.32044
14.1199	0.150789	0.160884	0.0599165	0.0337884	0.0897516	0.0669853	0.0530357	0.0473796	0.0421485	0.0402632	0.0430062	0.0446207	0.0546374	0.0758954	0.114924	0.0447597	0.0907671	0.0202688	8.63721e-05	0.880999	1.32043
14.1368	0.15284	0.161113	0.0599851	0.0337745	0.0898336	0.0670141	0.0531279	0.0474161	0.0421844	0.0402666	0.0430376	0.0446351	0.0546594	0.0759778	0.115034	0.044859	0.0910095	0.0203344	8.63925e-05	0.88081	1.32043
14.1536	0.157267	0.16451	0.0610583	0.0340107	0.0908077	0.0673692	0.0534116	0.0475646	0.0422525	0.0403047	0.0430662	0.0446733	0.0547472	0.076098	0.11521	0.0449801	0.0913196	0.0203136	8.64032e-05	0.880639	1.32043
14.1704	0.152811	0.161918	0.0605182	0.0338139	0.0904081	0.0670802	0.0529705	0.0472676	0.0420204	0.0401252	0.042881	0.0445163	0.0545656	0.0759392	0.115094	0.0450078	0.0912608	0.020221	8.64057e-05	0.880484	1.32043
14.1873	0.150764	0.160844	0.0600328	0.0335323	0.0891751	0.0663723	0.0525345	0.0468885	0.0417258	0.0398602	0.0426276	0.0442796	0.0543182	0.0757129	0.11488	0.0449819	0.0910159	0.0200545	8.64002e-05	0.880341	1.32043
14.2041	0.150728	0.160753	0.059798	0.033488	0.088821	0.0661468	0.0522801	0.0466731	0.0415297	0.0396807	0.0424342	0.0440931	0.0541068	0.0755036	0.11469	0.0449558	0.090935	0.0198324	8.63855e-05	0.880223	1.32043
14.221	0.150645	0.160061	0.0595084	0.0334456	0.0887073	0.0660157	0.0521161	0.0465142	0.0413833	0.0395112	0.0422573	0.0439057	0.0539132	0.0753224	0.114442	0.0449534	0.0910162	0.0195626	8.63632e-05	0.88012	1.32043
14.2378	0.152388	0.161048	0.0596672	0.0335131	0.0889599	0.0660654	0.0520721	0.0463537	0.0412092	0.0393292	0.0420421	0.0437347	0.0537078	0.0751857	0.114326	0.044958	0.0911349	0.0192458	8.63344e-05	0.880033	1.32043
14.2546	0.157345	0.164825	0.0607048	0.03387	0.0893752	0.0660309	0.0518037	0.0460874	0.0409191	0.0390181	0.0417329	0.0433903	0.0533384	0.0748191	0.113928	0.0448269	0.0909448	0.0188852	8.62992e-05	0.879966	1.32043
14.2715	0.155759	0.162785	0.0601999	0.0334196	0.088449	0.0653187	0.051345	0.0456924	0.040612	0.038713	0.0414261	0.0430998	0.0530258	0.0745262	0.113618	0.0447687	0.0907947	0.0184835	8.62581e-05	0.8799	1.32044
14.2883	0.162457	0.170024	0.0628311	0.0342304	0.0907764	0.0657216	0.0514792	0.0457161	0.0405525	0.0386302	0.0413366	0.043012	0.0528977	0.0744326	0.113526	0.0447964	0.0908928	0.0180528	8.62125e-05	0.879868	1.32044
14.3051	0.15972	0.168996	0.0621372	0.033918	0.0895398	0.0647341	0.0507252	0.0449729	0.0399027	0.0380359	0.0407329	0.0424218	0.0522683	0.073732	0.112719	0.0446003	0.0905371	0.0176061	8.61628e-05	0.879856	1.32045
14.322	0.157215	0.167059	0.0609496	0.0336725	0.088245	0.0644351	0.0502234	0.0444449	0.0395716	0.0376466	0.0403276	0.0420062	0.0517948	0.0731974	0.112162	0.0444343	0.0902867	0.0171489	8.61092e-05	0.87986	1.32045
14.3388	0.156281	0.166429	0.0606051	0.0335634	0.0875624	0.0638514	0.0496456	0.0438592	0.0389497	0.0370627	0.0397342	0.0414429	0.0512181	0.0725503	0.111417	0.0442704	0.0901952	0.0166777	8.60524e-05	0.879869	1.32046
14.3556	0.152469	0.16212	0.059526	0.0330055	0.0861992	0.0631829	0.0493095	0.04355	0.0386247	0.036733	0.0393858	0.0410892	0.0508397	0.0721373	0.11092	0.0441729	0.0899826	0.0161929	8.59933e-05	0.879892	1.32046
14.3725	0.150967	0.160808	0.0591783	0.0326262	0.0857041	0.062412	0.0487747	0.0429454	0.0381343	0.0362292	0.0388844	0.0405631	0.0502667	0.0714762	0.110189	0.0439127	0.0898687	0.0156944	8.59322e-05	0.87993	1.32047
14.3893	0.150817	0.159615	0.0583709	0.0321346	0.0847198	0.0618308	0.0483498	0.0426119	0.0377971	0.0359367	0.0385807	0.0402715	0.0499324	0.0711166	0.109837	0.0437501	0.0897783	0.015188	8.5869e-05	0.879964	1.32048
14.4061	0.149629	0.158325	0.0576172	0.0318043	0.0834566	0.0610605	0.0476541	0.0420004	0.0372001	0.0353826	0.0379955	0.0397211	0.0493257	0.0704381	0.109089	0.043557	0.0895066	0.0146774	8.58048e-05	0.880036	1.32048
14.423	0.147897	0.157256	0.0570597	0.0316179	0.0826314	0.0605557	0.0472647	0.0416718	0.0369355	0.0351199	0.037714	0.0394318	0.0489909	0.0700611	0.108552	0.0433999	0.0893198	0.0141686	8.574e-05	0.880085	1.32049
14.4398	0.148154	0.157018	0.0570256	0.0314487	0.0821743	0.0599271	0.0467852	0.0411206	0.0364765	0.034639	0.0372722	0.0389454	0.0485158	0.0694909	0.107933	0.0432193	0.0889913	0.0136708	8.56755e-05	0.880153	1.3205
14.4566	0.151012	0.157477	0.0571655	0.0314615	0.0820217	0.0597726	0.0465033	0.0408331	0.0361655	0.0343079	0.0368547	0.0385737	0.048044	0.0690715	0.107523	0.0430159	0.0887921	0.0131848	8.56121e-05	0.880212	1.32051
14.4735	0.151855	0.158163	0.0572423	0.0314813	0.0817199	0.0594972	0.0461661	0.0404819	0.0358374	0.0339793	0.0365216	0.0382235	0.0476809	0.0686107	0.106996	0.0428148	0.0886964	0.0127005	8.55492e-05	0.880283	1.32051
14.4903	0.150429	0.159002	0.0575119	0.0315428	0.0820737	0.0594636	0.0460153	0.0402246	0.0355964	0.0337661	0.0362887	0.0379969	0.0474123	0.0683292	0.106615	0.0426783	0.0886094	0.0122211	8.54876e-05	0.880376	1.32052
14.5071	0.15857	0.162838	0.0580846	0.0316166	0.0816763	0.0590982	0.0456511	0.0398251	0.0352217	0.033377	0.0358471	0.0375968	0.0468768	0.0677737	0.106027	0.0425642	0.0884399	0.0117579	8.54276e-05	0.880454	1.32053
14.524	0.154896	0.160472	0.0572335	0.0312007	0.0809459	0.0582432	0.0451058	0.039307	0.0347008	0.0328333	0.0353342	0.0370845	0.0463996	0.0672321	0.105423	0.0424369	0.088103	0.0113188	8.53687e-05	0.880557	1.32053
14.5408	0.150422	0.157861	0.0566409	0.0309142	0.0801556	0.0576427	0.0446236	0.0388933	0.0344015	0.0325606	0.0350701	0.0368064	0.0460995	0.0668799	0.105071	0.0422306	0.0879582	0.0109152	8.53121e-05	0.880609	1.32054
14.5576	0.188368	0.188843	0.0643923	0.0342131	0.0865265	0.0605776	0.0455605	0.0392981	0.0345138	0.0326354	0.0351082	0.0368394	0.0462101	0.0671721	0.105585	0.042292	0.0881494	0.0105399	8.52574e-05	0.880665	1.32055
14.5745	0.209547	0.223706	0.077131	0.0395697	0.0969957	0.065382	0.0465346	0.0395471	0.0342939	0.0324858	0.0348515	0.0366281	0.0458908	0.0668386	0.105175	0.0421763	0.0879352	0.0101886	8.52049e-05	0.880754	1.32055
14.5913	0.16037	0.164284	0.0571389	0.0311012	0.080511	0.0575374	0.0439933	0.0381427	0.0336423	0.0318002	0.0342489	0.0360112	0.0452053	0.0659151	0.103951	0.0418215	0.0874484	0.00986296	8.51546e-05	0.880833	1.32056
14.6081	0.153231	0.159299	0.0567352	0.0307235	0.0792761	0.0565971	0.0435881	0.0376941	0.0332813	0.0314322	0.0339153	0.0356227	0.0448354	0.0653623	0.103294	0.0416588	0.0871342	0.00956214	8.51066e-05	0.880921	1.32056
14.625	0.152654	0.159198	0.0564176	0.0307038	0.0788932	0.0564912	0.043173	0.0374195	0.0330107	0.0312263	0.0336249	0.0353735	0.0445035	0.0650224	0.102884	0.0415034	0.0870443	0.0092832	8.50619e-05	0.880977	1.32057
14.6418	0.151849	0.156941	0.0553938	0.0302753	0.077627	0.0555692	0.0426314	0.036914	0.0325681	0.0307874	0.0332473	0.034987	0.0441051	0.0645436	0.102344	0.0412553	0.0869061	0.00903598	8.502e-05	0.881066	1.32058
14.6587	0.146964	0.154477	0.054894	0.0298817	0.0764547	0.054924	0.0422426	0.0366446	0.0323362	0.0305634	0.0329658	0.0347006	0.0437279	0.0641239	0.101743	0.0410842	0.0866486	0.00882357	8.49803e-05	0.881138	1.32058
14.6755	0.145893	0.153823	0.0546798	0.0297371	0.0761533	0.0547007	0.0420819	0.0364904	0.032216	0.0304264	0.0328369	0.0345687	0.0435897	0.0639341	0.101523	0.0410192	0.0864626	0.00863419	8.49434e-05	0.881211	1.32058
14.6923	0.147619	0.155243	0.0552525	0.0300461	0.0768517	0.055178	0.0423849	0.0366864	0.0323424	0.030499	0.0328638	0.0345998	0.0435818	0.0639723	0.101606	0.0410263	0.0864872	0.00846528	8.49093e-05	0.881291	1.32059
14.7092	0.150448	0.156877	0.0560017	0.0301491	0.0773606	0.0550409	0.0421478	0.0363565	0.0320733	0.0302104	0.0325707	0.0342951	0.0432517	0.0636211	0.10121	0.0409415	0.0863971	0.00830524	8.48777e-05	0.881366	1.32059
14.726	0.146806	0.15397	0.0545794	0.0295848	0.0757313	0.0540441	0.0414675	0.0358046	0.0316335	0.0298036	0.0322253	0.0339259	0.042902	0.0631545	0.100669	0.0407773	0.0861274	0.00815195	8.48492e-05	0.881449	1.3206
14.7428	0.14837	0.155531	0.0551426	0.0297656	0.0759691	0.0540666	0.0413756	0.0357047	0.0315141	0.0297215	0.0321338	0.0338487	0.0428077	0.0630511	0.100547	0.0407027	0.0860883	0.00801566	8.48239e-05	0.881506	1.3206
14.7597	0.146876	0.155186	0.0548383	0.0296098	0.0755308	0.0537015	0.0411483	0.0354931	0.0313258	0.0295479	0.0319257	0.0336589	0.0425784	0.0627722	0.100145	0.0405955	0.0859366	0.00789279	8.48008e-05	0.881581	1.3206
14.7765	0.145409	0.153265	0.0539584	0.029285	0.0747471	0.0534646	0.0409748	0.0353669	0.0312017	0.0294171	0.031783	0.0335216	0.0424206	0.0625717	0.0999879	0.0405087	0.0857608	0.00778223	8.47799e-05	0.881627	1.3206
14.7933	0.145416	0.153086	0.0538774	0.0292276	0.0745422	0.0533101	0.0408265	0.0352262	0.0310768	0.0292892	0.0316602	0.0334019	0.0422908	0.0624138	0.0998209	0.0404594	0.0857348	0.00768592	8.47611e-05	0.881676	1.32061
14.8102	0.146111	0.154165	0.0541749	0.0292804	0.074612	0.0532036	0.0407104	0.0350839	0.0309477	0.0291747	0.0315652	0.0333088	0.0421912	0.0623152	0.0996555	0.0404288	0.0857868	0.00759368	8.47443e-05	0.881716	1.32061
14.827	0.149243	0.155452	0.0546304	0.0293403	0.0749265	0.0532383	0.0407184	0.0350493	0.0309337	0.0291106	0.0315012	0.0332234	0.0421177	0.0622384	0.0995612	0.0403848	0.0857756	0.00750604	8.47299e-05	0.881742	1.32061
14.8438	0.147005	0.153809	0.0541746	0.0292558	0.0745381	0.0531414	0.0406564	0.0350223	0.0308737	0.0290649	0.0314229	0.0331349	0.0419956	0.0620773	0.0993564	0.0402902	0.0855802	0.00743057	8.47168e-05	0.881793	1.32061
14.8607	0.146102	0.15392	0.0541315	0.0292512	0.0743989	0.0530091	0.0405551	0.0348825	0.0307616	0.0289509	0.0313104	0.0330434	0.0418924	0.0619858	0.0992775	0.0402167	0.0854494	0.00736891	8.47059e-05	0.88183	1.32061
14.8775	0.146721	0.154674	0.0542737	0.0294204	0.0745731	0.0531081	0.0405683	0.0348765	0.0307589	0.0289463	0.0313051	0.0330328	0.0418833	0.0619511	0.0992107	0.0401956	0.085468	0.00732701	8.46978e-05	0.881885	1.32062
14.8943	0.146137	0.15427	0.0542311	0.0294215	0.0745233	0.0531786	0.0406066	0.0349496	0.0307891	0.0289662	0.0313129	0.0330219	0.0418732	0.0619002	0.0991043	0.0401637	0.085497	0.00730344	8.4691e-05	0.881915	1.32062
14.9112	0.146621	0.154506	0.0543916	0.0293809	0.0746985	0.0531512	0.0405458	0.0348724	0.0306831	0.0288664	0.0311923	0.032919	0.0417343	0.0617798	0.0989129	0.0401154	0.0853687	0.00729092	8.46848e-05	0.881944	1.32062
14.928	0.148825	0.155928	0.0549123	0.0296302	0.0750349	0.0532495	0.0406185	0.0348743	0.0307064	0.0288703	0.0312104	0.032923	0.0417414	0.061809	0.0989505	0.0401465	0.0853294	0.00728725	8.46797e-05	0.881954	1.32062
14.9448	0.157448	0.160859	0.0565554	0.030249	0.0771808	0.0540373	0.0410064	0.0350882	0.0308322	0.0289569	0.0312898	0.0329999	0.0418153	0.0619106	0.0991129	0.0401512	0.0854213	0.00729087	8.46751e-05	0.881964	1.32062
14.9617	0.149136	0.156363	0.0553535	0.0296794	0.0756063	0.0531604	0.0404368	0.0347761	0.0306089	0.0287784	0.0311147	0.0327993	0.0416103	0.0616145	0.0987217	0.0400187	0.0852933	0.0073029	8.46707e-05	0.881996	1.32062
14.9785	0.14569	0.153524	0.0538246	0.0290793	0.0737976	0.052464	0.0400444	0.0344319	0.0303709	0.0285818	0.0309381	0.0326476	0.0414649	0.0614561	0.0985622	0.0399623	0.0852621	0.0073283	8.46676e-05	0.882002	1.32062
14.9953	0.146008	0.153612	0.053845	0.029099	0.0738184	0.0524508	0.0400761	0.0344333	0.0303912	0.0285505	0.0309203	0.0326233	0.0414424	0.0614345	0.0985307	0.0399691	0.085236	0.00736546	8.46655e-05	0.882012	1.32062
15.0122	0.149511	0.155733	0.0549752	0.0293109	0.0750155	0.0528078	0.04028	0.0345424	0.0304719	0.0285958	0.0309678	0.0326623	0.0414739	0.0614729	0.098556	0.0399976	0.0851868	0.00740775	8.46642e-05	0.882015	1.32062
15.029	0.147225	0.154537	0.0543767	0.0291452	0.0743725	0.0525781	0.0400346	0.0343146	0.0302182	0.0284225	0.0307703	0.0325101	0.0412951	0.0612817	0.0983263	0.0399154	0.0851616	0.00744132	8.46636e-05	0.88203	1.32062
15.0458	0.145035	0.152977	0.0538962	0.0289806	0.0737678	0.052376	0.0399662	0.0342748	0.0301694	0.0283694	0.0307062	0.0324571	0.0412437	0.0612053	0.0982437	0.0398874	0.0852205	0.0074575	8.46628e-05	0.882044	1.32062
15.0627	0.14566	0.153586	0.0542352	0.029114	0.0743524	0.052599	0.0401858	0.0344321	0.030325	0.0284445	0.0308009	0.0325022	0.0413207	0.0612462	0.0983347	0.0399217	0.0852515	0.00746561	8.46626e-05	0.882045	1.32062
15.0795	0.146709	0.154268	0.054242	0.0293188	0.0745708	0.0528412	0.0403723	0.0344753	0.030426	0.0284806	0.0308515	0.032498	0.0413283	0.0612179	0.0983127	0.0399079	0.0851996	0.00746903	8.46628e-05	0.882056	1.32062
15.0963	0.148526	0.156549	0.055088	0.0297247	0.0752908	0.0534576	0.0404736	0.0345891	0.0303468	0.0285592	0.0308068	0.0325473	0.0413209	0.0612793	0.0983381	0.0399188	0.0852344	0.00747027	8.46634e-05	0.882061	1.32062
[DmpR+phe+ATPγs]
time (min)	raw light scattering data: detector voltage (V) detector 2	raw light scattering data: detector voltage (V) detector 3	raw light scattering data: detector voltage (V) detector 4	raw light scattering data: detector voltage (V) detector 5	raw light scattering data: detector voltage (V) detector 6	raw light scattering data: detector voltage (V) detector 7	raw light scattering data: detector voltage (V) detector 8	raw light scattering data: detector voltage (V) detector 9	raw light scattering data: detector voltage (V) detector 10	raw light scattering data: detector voltage (V) detector 11	raw light scattering data: detector voltage (V) detector 12	raw light scattering data: detector voltage (V) detector 13	raw light scattering data: detector voltage (V) detector 14	raw light scattering data: detector voltage (V) detector 15	raw light scattering data: detector voltage (V) detector 16	raw light scattering data: detector voltage (V) detector 17	raw light scattering data: detector voltage (V) detector 18	raw UV absorbance data: detector voltage (V) channel 1	differential refractive index data: differential refractive index (RIU)	Forward Laser Monitor: Forward Laser Monitor (V)	absolute refractive index data: absolute refractive index (RIU)
0.102688	0.144589	0.152001	0.0521712	0.0270933	0.0682748	0.0471568	0.0352236	0.029499	0.0258839	0.024114	0.0262933	0.0281741	0.036388	0.0563128	0.0925514	0.0387006	0.0834123	raw UV absorbance data: detector voltage (V) channel 1	8.31176e-05	0.880196	1.32079
0.119523	0.15219	0.154628	0.0528832	0.0276176	0.0704911	0.048128	0.0356238	0.0297143	0.0259407	0.0241423	0.026316	0.028237	0.0364623	0.0565052	0.0927989	0.0387016	0.083516	0.000973863	8.31179e-05	0.880187	1.32079
0.136357	0.154034	0.157838	0.0536505	0.0282444	0.069997	0.0483064	0.0356357	0.029834	0.0259586	0.0241657	0.02633	0.0282443	0.0364769	0.0565109	0.0928615	0.0387715	0.0834566	0.000978712	8.31187e-05	0.880185	1.32079
0.153192	0.152693	0.16066	0.0538986	0.0287748	0.0702325	0.0486836	0.035604	0.0300075	0.0259702	0.0242218	0.0263319	0.0282663	0.0364823	0.0564938	0.0928839	0.0388273	0.0834781	0.00108523	8.31188e-05	0.880158	1.32079
0.170026	0.145338	0.154662	0.0531593	0.0278804	0.0702361	0.0482201	0.0355908	0.0297549	0.0258378	0.0241121	0.0262286	0.0281309	0.0363901	0.0563115	0.0926418	0.0387396	0.0834356	0.00119856	8.31187e-05	0.880181	1.32079
0.186861	0.145631	0.153426	0.0521569	0.0272101	0.0684993	0.0474383	0.0352862	0.0294817	0.0258382	0.0240617	0.0262326	0.0281204	0.0363755	0.0563216	0.0925882	0.0386831	0.0833998	0.00121264	8.3119e-05	0.880182	1.32079
0.203696	0.14776	0.154363	0.0529442	0.027294	0.0687529	0.0475385	0.0353708	0.0295799	0.0259574	0.0241754	0.0263631	0.0282413	0.0364902	0.0564404	0.0927083	0.0387405	0.0835363	0.00119294	8.31194e-05	0.880186	1.32079
0.22053	0.154717	0.157449	0.0536496	0.0274877	0.0699059	0.0477838	0.035605	0.0297065	0.0260626	0.0242368	0.0264368	0.0282961	0.0365857	0.056569	0.0929436	0.0387928	0.0836605	0.00117152	8.31194e-05	0.880192	1.32079
0.237365	0.151131	0.156538	0.0536624	0.0274171	0.0696448	0.0473869	0.035302	0.0294985	0.025923	0.0241311	0.0263202	0.0282004	0.0364449	0.0564052	0.0927187	0.0387306	0.0835786	0.00115728	8.31194e-05	0.88019	1.32079
0.254199	0.147712	0.154643	0.0535391	0.0272615	0.0690772	0.0471596	0.0351814	0.0294211	0.0258726	0.0240721	0.0262639	0.02813	0.0363788	0.0562982	0.0925729	0.0386923	0.083517	0.00115178	8.31198e-05	0.880195	1.32079
0.271034	0.145758	0.153316	0.0525335	0.0271463	0.0684239	0.0472673	0.0352029	0.0295092	0.0258796	0.0240843	0.0262632	0.0281279	0.0363844	0.0563109	0.0925874	0.0387109	0.0833777	0.00114669	8.31201e-05	0.880176	1.32079
0.287868	0.147597	0.154202	0.0525924	0.0272911	0.0684807	0.0473425	0.0352621	0.0295341	0.0259104	0.0241348	0.0263191	0.0281714	0.0364336	0.0563884	0.0927042	0.0387518	0.0833058	0.00114624	8.31207e-05	0.880171	1.32079
0.304703	0.149532	0.155193	0.053195	0.0274223	0.0688687	0.0473309	0.0353257	0.0295195	0.025947	0.024125	0.0263492	0.0281871	0.0364466	0.0564039	0.0927672	0.0387619	0.0834236	0.0011458	8.31207e-05	0.880161	1.32079
0.321537	0.142651	0.150781	0.0516457	0.0270711	0.0677594	0.0470566	0.0352316	0.0295112	0.0259408	0.0241075	0.0262957	0.0281537	0.0363707	0.0562552	0.0925503	0.0387206	0.0833964	0.00114822	8.31208e-05	0.88017	1.32079
0.338372	0.142248	0.149993	0.051333	0.0268679	0.0674245	0.0468546	0.0350326	0.0293457	0.0257852	0.0240377	0.02622	0.0280833	0.0363153	0.0561878	0.0924787	0.0387314	0.0833496	0.00115767	8.31209e-05	0.880174	1.32079
0.355207	0.143286	0.150909	0.0515991	0.0269584	0.067778	0.0469274	0.0350154	0.0293292	0.0257712	0.0240282	0.0262062	0.0280723	0.0363071	0.0561971	0.0924764	0.0387495	0.0834323	0.0011748	8.31208e-05	0.880157	1.32079
0.372041	0.144521	0.151232	0.0513891	0.0269136	0.0675378	0.046847	0.0349352	0.0292957	0.025732	0.0240085	0.026172	0.0280577	0.0362983	0.0561722	0.0924673	0.0387	0.0835007	0.00119963	8.31213e-05	0.880162	1.32079
0.388876	0.145007	0.151935	0.0514167	0.0269525	0.067432	0.0468821	0.0349683	0.0293196	0.0257447	0.0240119	0.0261756	0.0280704	0.0363074	0.0561786	0.0924864	0.0386837	0.083519	0.00122415	8.31213e-05	0.88016	1.32079
0.40571	0.14953	0.156465	0.0530421	0.0276263	0.0684131	0.047246	0.0351784	0.0294791	0.0258648	0.0241213	0.0262865	0.0281768	0.0363973	0.0562814	0.0925721	0.0387494	0.0836071	0.00123926	8.31213e-05	0.880163	1.32079
0.422545	0.15743	0.163505	0.0555156	0.0281768	0.0705189	0.0477598	0.0353853	0.0296389	0.0259566	0.0242033	0.0263615	0.0282232	0.0364703	0.0564107	0.0928427	0.038816	0.083663	0.00124379	8.31214e-05	0.880153	1.32079
0.439379	0.152625	0.158661	0.0541397	0.027731	0.0700836	0.0477946	0.03552	0.0297058	0.0259802	0.0241784	0.0263277	0.0281994	0.036447	0.0564158	0.0928746	0.0387745	0.0834797	0.00124416	8.31214e-05	0.880152	1.32079
0.456214	0.152888	0.158751	0.0553502	0.0282992	0.0720448	0.0486519	0.0359373	0.0298587	0.0261116	0.0242377	0.0263619	0.0282188	0.0364414	0.0564294	0.0927738	0.0387762	0.0835116	0.00124067	8.31215e-05	0.88013	1.32079
0.473048	0.167043	0.171845	0.0599105	0.0291885	0.0782763	0.0501529	0.0363132	0.0300214	0.026147	0.0242487	0.0264062	0.0282467	0.0365103	0.0565949	0.092923	0.0388496	0.0836143	0.00123579	8.31219e-05	0.880132	1.32079
0.489883	0.158412	0.163847	0.0573056	0.0280855	0.0756336	0.0485063	0.0360394	0.029942	0.0261013	0.0242456	0.0263688	0.028281	0.036521	0.0565325	0.0928502	0.0387942	0.0835731	0.00123331	8.31221e-05	0.880136	1.32079
0.506718	0.155221	0.162529	0.055832	0.0279863	0.0738541	0.0481785	0.0359211	0.0298542	0.0261453	0.0243059	0.0264165	0.0283256	0.0365736	0.0565417	0.0929092	0.0388406	0.083663	0.00122439	8.3122e-05	0.88012	1.32079
0.523552	0.147864	0.152436	0.0519389	0.027093	0.0682732	0.0471583	0.0352456	0.0294776	0.0259097	0.0241111	0.0263224	0.0281704	0.0364286	0.0563759	0.0927473	0.0388051	0.0836269	0.001204	8.31219e-05	0.880134	1.32079
0.540387	0.148509	0.153139	0.0522976	0.0271288	0.0685798	0.0472685	0.0352515	0.0294839	0.0258978	0.0240978	0.0263023	0.0281538	0.0363958	0.0563636	0.0926711	0.038777	0.0834998	0.00118417	8.31218e-05	0.880137	1.32079
0.557221	0.161325	0.166976	0.0562123	0.0290669	0.0715829	0.0491314	0.0357692	0.0299091	0.0260958	0.0243433	0.0264655	0.0283778	0.0366034	0.056665	0.093032	0.0388265	0.0835037	0.00116537	8.3122e-05	0.880129	1.32079
0.574056	0.173237	0.171464	0.0570409	0.0294986	0.0710933	0.0487898	0.0358571	0.0300935	0.0262086	0.0245107	0.02653	0.0284614	0.0366589	0.0567653	0.0932247	0.0388523	0.0836211	0.00115214	8.31225e-05	0.88013	1.32079
0.59089	0.173507	0.16692	0.0573861	0.0293342	0.0714549	0.0486585	0.0359345	0.0300822	0.0262639	0.0244458	0.0265295	0.0283963	0.0366527	0.0567049	0.0931823	0.0388366	0.0836928	0.00114338	8.31225e-05	0.880137	1.32079
0.607725	0.165628	0.168569	0.0560185	0.0294041	0.0712894	0.0493938	0.0357907	0.0298693	0.0260557	0.0243784	0.0264207	0.0283219	0.0365775	0.0565908	0.0931005	0.0388139	0.0836811	0.00113702	8.31222e-05	0.880164	1.32079
0.624559	0.150032	0.156476	0.0531343	0.0275827	0.0692516	0.0476422	0.0353924	0.0296251	0.0258955	0.0242032	0.0262925	0.0282007	0.0363975	0.0563335	0.0926251	0.0388086	0.0835831	0.00113904	8.3122e-05	0.880173	1.32079
0.641394	0.146543	0.15328	0.0524651	0.0270877	0.068201	0.0471016	0.035164	0.0294222	0.0258207	0.0240607	0.0262314	0.0280982	0.0363455	0.0562461	0.092482	0.038769	0.0835779	0.00114354	8.31222e-05	0.880179	1.32079
0.658229	0.145929	0.152297	0.0516994	0.0269489	0.0677261	0.046959	0.0350768	0.0293824	0.0258182	0.0240566	0.0262521	0.0280978	0.0363525	0.0562574	0.0925277	0.0387239	0.0835087	0.00114693	8.31219e-05	0.880172	1.32079
0.675063	0.14443	0.151903	0.0516601	0.0269084	0.0675841	0.0469214	0.0350457	0.0293626	0.0258141	0.0240551	0.0262461	0.0281005	0.0363366	0.0562554	0.0925056	0.0387343	0.0834695	0.00115582	8.31213e-05	0.880174	1.32079
0.691898	0.148522	0.15424	0.0523219	0.0272187	0.0682529	0.0472553	0.0352133	0.0295103	0.0259095	0.0241384	0.0263222	0.0281795	0.0364268	0.0563814	0.0926786	0.0388217	0.0836648	0.00117374	8.31214e-05	0.880155	1.32079
0.708732	0.149125	0.15374	0.0521791	0.0272245	0.0681876	0.0472217	0.035181	0.0294679	0.0258513	0.0240972	0.0262821	0.0281483	0.0364041	0.0563292	0.0927114	0.038818	0.0835577	0.00119071	8.31215e-05	0.880175	1.32079
0.725567	0.141975	0.150018	0.0510666	0.026716	0.0669818	0.0466055	0.0348656	0.0292253	0.0256846	0.0239493	0.026146	0.0280172	0.0362391	0.0561191	0.0923886	0.0386857	0.0833823	0.00121146	8.31218e-05	0.880181	1.32079
0.742401	0.143662	0.150788	0.0512758	0.0268455	0.0673802	0.0468681	0.035019	0.0293273	0.0257565	0.0239909	0.0261869	0.0280412	0.0362707	0.0561654	0.0924458	0.0387158	0.0834501	0.00123027	8.3122e-05	0.880181	1.32079
0.759236	0.150004	0.157447	0.0535051	0.0278865	0.069647	0.0484119	0.03565	0.0298836	0.0260693	0.0242299	0.0263764	0.028235	0.036487	0.0564324	0.0927882	0.0388575	0.0835377	0.00123688	8.31224e-05	0.880187	1.32079
0.77607	0.144769	0.151521	0.0515734	0.0269637	0.0677635	0.0470158	0.0351033	0.0294161	0.0258309	0.0240738	0.026252	0.028117	0.0363499	0.05624	0.0925133	0.0388211	0.0834257	0.00123885	8.31227e-05	0.880196	1.32079
0.792905	0.142528	0.150498	0.0511483	0.0267584	0.0672017	0.0466922	0.0348884	0.0292397	0.0256847	0.0239497	0.0261393	0.0280235	0.0362555	0.0561426	0.092362	0.0387688	0.0833823	0.00123843	8.31228e-05	0.8802	1.32079
0.80974	0.142212	0.150175	0.0510065	0.0267095	0.0670117	0.0466547	0.034883	0.029253	0.0256955	0.0239597	0.0261437	0.0280258	0.0362469	0.056126	0.0923144	0.0387044	0.0834176	0.00123535	8.31225e-05	0.880207	1.32079
0.826574	0.14276	0.150096	0.0510637	0.0267842	0.0671649	0.0467573	0.0349367	0.0293067	0.0257314	0.0240035	0.0261694	0.0280648	0.0362704	0.0561768	0.0923695	0.0386843	0.0834643	0.00123119	8.31223e-05	0.880198	1.32079
0.843409	0.144786	0.151239	0.0513353	0.0269457	0.0675871	0.0469993	0.0350563	0.0293821	0.025777	0.0240512	0.0262008	0.0281091	0.0363196	0.0562612	0.0925164	0.0387406	0.0835544	0.00122003	8.31227e-05	0.880192	1.32079
0.860243	0.147041	0.154438	0.0526112	0.0274376	0.0685948	0.0473182	0.0351689	0.0294535	0.0258503	0.0241224	0.0262803	0.0281504	0.0363732	0.0563003	0.0925931	0.0388122	0.0834911	0.00119844	8.31228e-05	0.880189	1.32079
0.877078	0.145336	0.153605	0.0523527	0.0273859	0.0683824	0.0474822	0.0352908	0.0295589	0.025916	0.0241887	0.0263258	0.0281933	0.0364017	0.0563115	0.0925923	0.0388143	0.0833889	0.00117862	8.31229e-05	0.880181	1.32079
0.893912	0.142886	0.151262	0.0513754	0.0269194	0.0674327	0.0469596	0.035035	0.0293664	0.0257833	0.0240484	0.0262135	0.0280866	0.0363059	0.0562101	0.0924852	0.0387595	0.0833422	0.00116306	8.31226e-05	0.880183	1.32079
0.910747	0.142809	0.150955	0.0512524	0.0268242	0.067295	0.0467722	0.0349646	0.0292901	0.0257351	0.0239943	0.0261742	0.0280451	0.0362659	0.0561744	0.0924287	0.0387326	0.0833839	0.00115309	8.31222e-05	0.880177	1.32079
0.927581	0.145172	0.152749	0.0524685	0.0272278	0.0686365	0.0474125	0.035345	0.0295621	0.0259245	0.0241237	0.0263158	0.0281505	0.0363928	0.056305	0.0926053	0.0388096	0.0834283	0.00114792	8.31221e-05	0.880158	1.32079
0.944416	0.144003	0.151638	0.0518549	0.0270594	0.0677879	0.0470506	0.0351272	0.029431	0.0258628	0.0240824	0.0262844	0.0281269	0.0363773	0.056261	0.0926169	0.0388201	0.0834216	0.00114175	8.31218e-05	0.880152	1.32079
0.961251	0.143389	0.151522	0.0516869	0.0269579	0.0677976	0.0470021	0.0351076	0.0294224	0.0258522	0.0240804	0.0262706	0.0281275	0.0363559	0.0562437	0.0925668	0.0388013	0.0833917	0.00113723	8.31216e-05	0.880149	1.32079
0.978085	0.143117	0.15157	0.0516749	0.0269065	0.0679085	0.0470093	0.035147	0.0294522	0.0258677	0.0240875	0.0262838	0.0281404	0.036363	0.0562613	0.0925843	0.0387841	0.0833438	0.00114033	8.31213e-05	0.880148	1.32079
0.99492	0.145549	0.152539	0.0519141	0.0270145	0.0681486	0.047093	0.0351396	0.0294145	0.0258168	0.0240503	0.0262431	0.0281125	0.0363414	0.0562933	0.0926062	0.0387975	0.0832395	0.00114657	8.31214e-05	0.880143	1.32079
1.01175	0.147034	0.153011	0.0517733	0.027123	0.0682517	0.0472179	0.0351527	0.0294407	0.0258267	0.0240641	0.0262525	0.0281362	0.0363576	0.056333	0.0925395	0.0388576	0.0831769	0.00115347	8.31215e-05	0.880149	1.32079
1.02859	0.142989	0.150692	0.0512896	0.0269208	0.0676446	0.0471337	0.0351167	0.0294511	0.0258279	0.0240751	0.0262418	0.0281358	0.0363343	0.0562699	0.0924737	0.038842	0.0832326	0.00116909	8.31216e-05	0.880146	1.32079
1.04542	0.142335	0.150208	0.05123	0.0268136	0.0674057	0.0468843	0.0350371	0.0293581	0.0257883	0.0240208	0.0262041	0.0280644	0.0362801	0.0561889	0.0923996	0.0387856	0.0832435	0.00118968	8.31219e-05	0.880151	1.32079
1.06226	0.142544	0.150499	0.0513734	0.0268384	0.0673922	0.0468724	0.0350322	0.0293589	0.0257879	0.02402	0.0262107	0.0280743	0.0362916	0.0562	0.0924329	0.0387673	0.0831949	0.00121315	8.31219e-05	0.880137	1.32079
1.07909	0.145943	0.152752	0.0518199	0.0271178	0.0680422	0.0473436	0.0352367	0.0295456	0.0258864	0.0241263	0.0262903	0.0281816	0.0364062	0.0563709	0.0926937	0.0388208	0.0833203	0.00123033	8.31217e-05	0.880117	1.32079
1.09593	0.149858	0.154659	0.0527061	0.0274336	0.0689326	0.0476436	0.0354352	0.0296065	0.0259293	0.0241757	0.0263325	0.0282418	0.0364751	0.0564851	0.0928664	0.038889	0.0835336	0.00123725	8.31216e-05	0.880114	1.32079
1.11276	0.151137	0.157396	0.054247	0.0281102	0.0699733	0.0481118	0.0356586	0.0297425	0.0260278	0.0242735	0.0264107	0.0283201	0.0365481	0.0565905	0.092954	0.0389734	0.083651	0.00123854	8.31215e-05	0.880094	1.32079
1.1296	0.156222	0.158504	0.0533607	0.0278442	0.069265	0.047912	0.0355282	0.029704	0.0260387	0.0242773	0.026408	0.0282932	0.0365293	0.0565793	0.0930194	0.0389812	0.0835976	0.00123476	8.31214e-05	0.880105	1.32079
1.14643	0.14903	0.155994	0.0525573	0.0274964	0.0683709	0.0474591	0.0351631	0.0294936	0.0258675	0.0241134	0.0262785	0.0281603	0.0363831	0.0563498	0.0927	0.0388296	0.0834591	0.00123003	8.31212e-05	0.880113	1.32079
1.16327	0.147287	0.15612	0.0528989	0.0277761	0.0688065	0.0477722	0.0352398	0.0295827	0.02594	0.0241456	0.0263208	0.0281886	0.0364028	0.0563683	0.0926823	0.0388132	0.0834662	0.00122536	8.31209e-05	0.880104	1.32079
1.1801	0.150557	0.157226	0.0548072	0.0282635	0.0707818	0.0483507	0.0357249	0.0297968	0.0262041	0.0242514	0.026494	0.0282537	0.0365375	0.0564697	0.0928193	0.0389386	0.0834385	0.00121497	8.31208e-05	0.880104	1.32079
1.19693	0.145786	0.15328	0.0526987	0.0273708	0.0684781	0.0472761	0.0351762	0.0294164	0.0258477	0.0240605	0.0262473	0.0281109	0.0363651	0.0563145	0.0926648	0.0388758	0.0834399	0.00119438	8.31208e-05	0.880102	1.32079
1.21377	0.144447	0.151368	0.0513902	0.0269087	0.0675477	0.046922	0.0349917	0.0293217	0.0257494	0.0240203	0.0262004	0.0280863	0.036319	0.0562639	0.0925942	0.0388149	0.0834988	0.00117351	8.3121e-05	0.880105	1.32079
1.2306	0.145177	0.152528	0.0517064	0.0272146	0.0678017	0.0471409	0.035051	0.0293878	0.0257859	0.024065	0.0262418	0.0281057	0.0363504	0.0562899	0.0926267	0.0388176	0.0834223	0.00115515	8.31219e-05	0.8801	1.32079
1.24744	0.147179	0.154099	0.052457	0.0275576	0.068467	0.04748	0.0352282	0.0295026	0.0258642	0.024142	0.0263074	0.0282008	0.0364364	0.056437	0.092749	0.0388964	0.0834959	0.00114263	8.31224e-05	0.880108	1.32079
1.26427	0.172749	0.179052	0.0618916	0.0296142	0.0748731	0.0488399	0.0357682	0.0300681	0.0263961	0.0244604	0.0266623	0.0284114	0.0366973	0.0567636	0.0933138	0.0390803	0.0837599	0.00113596	8.31225e-05	0.880092	1.32079
1.28111	0.162286	0.165989	0.0569818	0.0288029	0.0715084	0.0479952	0.0354403	0.029743	0.0260934	0.0243133	0.0264688	0.028283	0.0365455	0.0565492	0.0930262	0.0389811	0.0835741	0.00113153	8.31228e-05	0.880112	1.32079
1.29794	0.150313	0.154009	0.0524706	0.0272724	0.0689575	0.0475832	0.0354407	0.0296255	0.0260024	0.0242405	0.0263984	0.0282635	0.0365283	0.0565318	0.0929101	0.0389362	0.0834535	0.00113009	8.31228e-05	0.880117	1.32079
1.31478	0.149628	0.154198	0.0531027	0.0273659	0.0697487	0.0478361	0.0357549	0.0298202	0.0261997	0.0243387	0.0265722	0.0283203	0.0366244	0.0565854	0.0929004	0.0388962	0.0835488	0.00113475	8.31229e-05	0.880109	1.32079
1.33161	0.145829	0.152404	0.0523943	0.0271373	0.0683751	0.0470687	0.0351203	0.0293834	0.0258237	0.0240556	0.0262737	0.0281181	0.0363701	0.0563345	0.0926306	0.038799	0.0833764	0.00114195	8.31223e-05	0.880109	1.32079
1.34845	0.14495	0.151677	0.0513705	0.0268376	0.0675336	0.0468351	0.0349708	0.0292918	0.0257473	0.023996	0.0262027	0.028069	0.0362934	0.0562713	0.0925578	0.0388108	0.0833253	0.00114938	8.31217e-05	0.880105	1.32079
1.36528	0.150851	0.156662	0.0529607	0.0274138	0.0691991	0.047406	0.0353283	0.0295845	0.0259709	0.0241969	0.0263735	0.0282394	0.0364431	0.056488	0.0927833	0.0389184	0.0835015	0.00116607	8.31221e-05	0.88009	1.32079
1.38211	0.181194	0.187281	0.0700765	0.032424	0.0838005	0.0514295	0.0369192	0.0304033	0.0265572	0.0245221	0.0268208	0.0285433	0.036939	0.0569455	0.0936244	0.0390324	0.0838032	0.00118588	8.31223e-05	0.880076	1.32079
1.39895	0.16734	0.171549	0.0596647	0.0296573	0.0745366	0.0495734	0.036122	0.0301688	0.0262674	0.0244156	0.0266624	0.0284778	0.0367636	0.0568011	0.0932308	0.0389531	0.0835008	0.00120642	8.31224e-05	0.880084	1.32079
1.41578	0.149059	0.154729	0.0529532	0.0274815	0.0690151	0.0473521	0.0352629	0.0294783	0.0258432	0.0240929	0.026269	0.0281551	0.0363794	0.056384	0.0926535	0.0387995	0.0833209	0.00122074	8.31229e-05	0.880113	1.32079
1.43262	0.145818	0.152919	0.0522948	0.0271817	0.0682976	0.0470567	0.0351011	0.0293406	0.0257694	0.0240156	0.0262093	0.0280872	0.0363162	0.0563039	0.092611	0.0387942	0.0833259	0.00122719	8.31237e-05	0.880103	1.32079
1.44945	0.147036	0.154044	0.0522647	0.0272066	0.0688202	0.0474764	0.0352637	0.0295002	0.0258862	0.0241255	0.0262967	0.0281952	0.0364168	0.0564473	0.0928554	0.0388927	0.0833713	0.00123304	8.31239e-05	0.880108	1.32079
1.46629	0.164794	0.166827	0.0564368	0.0281779	0.0725018	0.0485371	0.0358049	0.0298987	0.0261765	0.0243416	0.0265035	0.0284094	0.0366129	0.0567025	0.0931124	0.0389948	0.0835734	0.00123272	8.31235e-05	0.880083	1.32079
1.48312	0.164541	0.165352	0.0559042	0.0281799	0.0719473	0.0483155	0.0356607	0.0297658	0.0260652	0.0243144	0.0264369	0.0283185	0.0364986	0.0565663	0.0930593	0.0389024	0.08361	0.00122887	8.31229e-05	0.880081	1.32079
1.49996	0.144054	0.151298	0.0515885	0.0268956	0.0675272	0.046777	0.035004	0.02932	0.0257757	0.0240194	0.0262075	0.0280789	0.0363072	0.0562863	0.09267	0.0387816	0.0834603	0.00122337	8.31224e-05	0.880069	1.32079
1.51679	0.144031	0.151037	0.0513907	0.0268442	0.0674819	0.0468142	0.0350419	0.0293293	0.0257752	0.0240137	0.0262055	0.0280889	0.0363107	0.0563199	0.0926754	0.038806	0.083491	0.00121141	8.31221e-05	0.880073	1.32079
1.53363	0.144563	0.150933	0.0516631	0.0268321	0.0678354	0.046875	0.0351081	0.0293358	0.025814	0.0240246	0.0262554	0.0281081	0.036338	0.0563196	0.0927179	0.0388279	0.0834362	0.00119247	8.31218e-05	0.880068	1.32079
1.55046	0.1452	0.151135	0.0514708	0.02682	0.0678183	0.0468629	0.0350771	0.02931	0.0257994	0.0240154	0.026243	0.0281039	0.0363337	0.0563249	0.0926875	0.0388501	0.0835008	0.00117151	8.31218e-05	0.880066	1.32079
1.56729	0.148826	0.155162	0.0529615	0.0274211	0.068725	0.0473568	0.0351534	0.0294415	0.0258584	0.0241079	0.0262778	0.0281661	0.0363604	0.0564351	0.0927241	0.0388942	0.0834594	0.00115535	8.31218e-05	0.880075	1.32079
1.58413	0.145606	0.153022	0.0527172	0.0273392	0.0686698	0.0472845	0.0351605	0.0294267	0.0258415	0.0240999	0.0262629	0.0281395	0.0363309	0.0563536	0.0926412	0.0388928	0.0832709	0.0011461	8.31215e-05	0.880081	1.32079
1.60096	0.143227	0.151351	0.0517722	0.0270507	0.0678503	0.0470009	0.0350981	0.0293949	0.0258173	0.0240833	0.0262545	0.0281244	0.0363234	0.0563087	0.092597	0.0388692	0.0832797	0.00113598	8.31216e-05	0.880075	1.32079
1.6178	0.144591	0.152117	0.0517835	0.02706	0.06784	0.0470381	0.0351597	0.0294746	0.025872	0.0241287	0.0262926	0.0281804	0.0363749	0.0564106	0.0927006	0.0388713	0.0833763	0.00112769	8.31217e-05	0.880066	1.32079
1.63463	0.148947	0.155223	0.052932	0.0274013	0.0685032	0.0474509	0.0352815	0.029569	0.0258965	0.0241379	0.026292	0.0281931	0.0363871	0.056457	0.092791	0.0388557	0.0834098	0.00112593	8.31211e-05	0.880061	1.32079
1.65147	0.147174	0.156779	0.0529351	0.0276732	0.0685439	0.0476243	0.0352957	0.0296099	0.0258978	0.0241679	0.0262941	0.0281913	0.0363934	0.0564295	0.0927456	0.0388409	0.0833872	0.00112825	8.3121e-05	0.880056	1.32079
1.6683	0.145677	0.153218	0.0522265	0.0272954	0.0683168	0.047357	0.0352629	0.0294971	0.0258562	0.0241137	0.0262867	0.028185	0.0364081	0.0564618	0.0927677	0.0388652	0.0834317	0.0011346	8.3121e-05	0.880054	1.32079
1.68514	0.149353	0.154919	0.0530903	0.027462	0.0687531	0.0473883	0.0353363	0.0295422	0.0258955	0.0241249	0.0263164	0.0281984	0.036443	0.0565048	0.0928446	0.0388924	0.0834765	0.00114405	8.31206e-05	0.880058	1.32079
1.70197	0.149169	0.154806	0.0528601	0.0273936	0.0687747	0.0473533	0.0353209	0.0295561	0.0259526	0.0241717	0.0263528	0.0282001	0.0364307	0.0564561	0.0927744	0.0388822	0.083455	0.00116099	8.31205e-05	0.880054	1.32079
1.71881	0.142907	0.15142	0.0516002	0.0269985	0.0677668	0.0470568	0.0351137	0.029409	0.0258279	0.0240783	0.0262532	0.0281344	0.0363467	0.0563698	0.0926484	0.038841	0.0833323	0.00117189	8.31208e-05	0.880051	1.32079
1.73564	0.144844	0.152384	0.0518107	0.0271568	0.0680238	0.0471962	0.0351385	0.0294226	0.0258456	0.024103	0.0262668	0.0281555	0.0363696	0.0564045	0.0927305	0.0388487	0.0832956	0.00115158	8.31208e-05	0.880053	1.32079
1.75247	0.150733	0.156515	0.052873	0.0275716	0.0690701	0.0476061	0.035302	0.0295186	0.0259244	0.0241808	0.0263221	0.0282124	0.0364354	0.0565043	0.0928931	0.0388325	0.0833349	0.00112659	8.31209e-05	0.880051	1.32079
1.76931	0.148956	0.155238	0.0528524	0.027513	0.0688844	0.0475689	0.0352615	0.02952	0.0258943	0.024149	0.0262876	0.0281958	0.036427	0.0565	0.092945	0.0388426	0.0833501	0.00112449	8.31212e-05	0.880059	1.32079
1.78614	0.147	0.153519	0.0528888	0.0274374	0.0690395	0.0475774	0.0354053	0.0296171	0.0260005	0.0242144	0.0263777	0.0282399	0.036478	0.0565036	0.0929152	0.0388667	0.0833601	0.00112903	8.3121e-05	0.88007	1.32079
1.80298	0.145694	0.152308	0.052048	0.0270695	0.0682212	0.0471297	0.0352485	0.0295159	0.0259276	0.0241505	0.0263266	0.0281888	0.0364108	0.0564234	0.0927974	0.0388597	0.0832162	0.00112806	8.31212e-05	0.880073	1.32079
1.81981	0.143027	0.150864	0.0512583	0.026756	0.0672847	0.0466808	0.0349057	0.0292427	0.0257058	0.0239785	0.0261573	0.0280429	0.0362775	0.0562546	0.0926172	0.0388007	0.0831894	0.001125	8.31217e-05	0.880093	1.32079
1.83665	0.142121	0.149941	0.0510851	0.026703	0.0672216	0.0466568	0.0349003	0.0292438	0.025711	0.0239823	0.0261678	0.0280486	0.0362721	0.056263	0.0926097	0.0387521	0.0833268	0.00112303	8.31217e-05	0.880092	1.32079
1.85348	0.150348	0.154077	0.0521952	0.0270037	0.0686021	0.0472086	0.0353093	0.0295454	0.0260192	0.024159	0.0263859	0.0281899	0.036433	0.0564867	0.092838	0.0387734	0.083374	0.00111601	8.31215e-05	0.880082	1.32079
1.87032	0.159465	0.162724	0.0572679	0.0278673	0.0709467	0.0479834	0.0354246	0.029719	0.0262074	0.0242134	0.0264867	0.0282042	0.0364547	0.0564494	0.0929315	0.038808	0.0833366	0.00110242	8.31215e-05	0.880071	1.32079
1.88715	0.141884	0.15043	0.0511994	0.0268272	0.0674074	0.0468362	0.0350523	0.0293876	0.025804	0.0240612	0.0262329	0.0281072	0.0363386	0.0563126	0.092695	0.0388099	0.0833167	0.00108696	8.31217e-05	0.880085	1.32079
1.90399	0.142858	0.150823	0.0513808	0.0268958	0.0676795	0.0469576	0.035121	0.0294387	0.0258473	0.0240887	0.0262672	0.028132	0.0363602	0.056348	0.0926937	0.0388465	0.0833087	0.00107328	8.31215e-05	0.880082	1.32079
1.92082	0.146858	0.154771	0.0524101	0.0273416	0.06901	0.0478461	0.0354771	0.0296259	0.0259546	0.0241719	0.0263143	0.0282003	0.0364062	0.0564268	0.0928011	0.0388995	0.0832507	0.00106675	8.31215e-05	0.880077	1.32079
1.93765	0.145421	0.152923	0.051863	0.0272084	0.0681595	0.047374	0.0352649	0.0295248	0.0258785	0.0241214	0.0262868	0.0281834	0.0363979	0.0564322	0.0927981	0.0389014	0.0833	0.00106229	8.31217e-05	0.880075	1.32079
1.95449	0.145142	0.152752	0.0523987	0.0274103	0.0684524	0.0474693	0.0352931	0.0295376	0.0258707	0.024117	0.0262793	0.0281709	0.0363886	0.0564325	0.0927724	0.0388673	0.0833601	0.00105441	8.31221e-05	0.880073	1.32079
1.97132	0.148295	0.155272	0.0529617	0.0277761	0.0689316	0.0480311	0.0353939	0.0296987	0.0258948	0.0241833	0.0262973	0.0282012	0.0364096	0.0564815	0.09285	0.0389019	0.0833349	0.00105356	8.31223e-05	0.880065	1.32079
1.98816	0.169004	0.168757	0.0564112	0.02868	0.0717912	0.0488626	0.0356215	0.029845	0.0260507	0.0242974	0.0264242	0.0282965	0.0365125	0.0566766	0.093176	0.0389783	0.0835474	0.00105604	8.31221e-05	0.880039	1.32079
2.00499	0.153686	0.157697	0.0537967	0.0277756	0.0692624	0.0477112	0.035241	0.0294819	0.0258512	0.0241272	0.026286	0.0281808	0.036385	0.0564471	0.0928224	0.0389455	0.0835654	0.00105616	8.31224e-05	0.880058	1.32079
2.02183	0.144286	0.152224	0.0519946	0.0271282	0.0679012	0.0472285	0.0350867	0.0293975	0.0257755	0.0240496	0.0262104	0.0281096	0.0363216	0.056326	0.0926545	0.0389246	0.083447	0.00106042	8.31227e-05	0.880057	1.32079
2.03866	0.144528	0.152186	0.0520528	0.0272293	0.0683701	0.04745	0.0352851	0.0295429	0.0258948	0.024151	0.0263017	0.0281986	0.0364106	0.0564113	0.092787	0.0389756	0.0833878	0.00107307	8.31228e-05	0.880062	1.32079
2.0555	0.144605	0.15174	0.0517464	0.027095	0.0681488	0.0472688	0.0352415	0.0295331	0.0259082	0.0241554	0.026311	0.0281961	0.0364102	0.0564153	0.0927666	0.0389647	0.0833238	0.00109028	8.31231e-05	0.880066	1.32079
2.07233	0.147449	0.155429	0.0529348	0.027594	0.069571	0.0480942	0.0355705	0.0296513	0.0259994	0.0242289	0.0263954	0.0282762	0.0364982	0.0565174	0.0928446	0.0389682	0.0833998	0.0011055	8.31235e-05	0.880051	1.32079
2.08917	0.153076	0.157113	0.0536955	0.0276052	0.0694365	0.0476148	0.0354072	0.0295494	0.0259495	0.0241657	0.0263781	0.0282251	0.0364757	0.0564768	0.0928841	0.0390026	0.0833565	0.00111607	8.31238e-05	0.880068	1.32079
2.106	0.15937	0.161204	0.0548409	0.0275867	0.0698566	0.0475743	0.0353304	0.0295042	0.0258823	0.0241314	0.0263046	0.0281922	0.0364232	0.0564795	0.0929162	0.0390098	0.0834054	0.00112128	8.31238e-05	0.88007	1.32079
2.12283	0.148253	0.155231	0.0527629	0.0271544	0.0685247	0.0470992	0.0351186	0.0293906	0.0258071	0.0240719	0.0262473	0.0281367	0.0363662	0.0563728	0.0927969	0.03896	0.0834766	0.00112358	8.31236e-05	0.880072	1.32079
2.13967	0.144142	0.151182	0.0514841	0.0268517	0.0675997	0.0468406	0.0350242	0.0293326	0.0257621	0.0240263	0.0262207	0.0281126	0.0363443	0.056365	0.0927458	0.0389319	0.0834013	0.00112399	8.31229e-05	0.88008	1.32079
2.1565	0.148268	0.15406	0.0522625	0.0271772	0.0683678	0.0473238	0.0352107	0.0294982	0.0258741	0.0241412	0.0263038	0.0282063	0.0364185	0.0564966	0.0928647	0.038996	0.0834864	0.0011207	8.31222e-05	0.88008	1.32079
2.17334	0.148861	0.156173	0.0526447	0.0274427	0.0689395	0.0476547	0.0353983	0.029676	0.0259954	0.0242602	0.026384	0.028307	0.0364794	0.0565608	0.0929493	0.0390463	0.0835097	0.00111771	8.31222e-05	0.880074	1.32079
2.19017	0.142984	0.151374	0.0515352	0.0269687	0.0678294	0.0470115	0.0351049	0.0294222	0.0258204	0.024062	0.0262555	0.0281535	0.0363618	0.0563878	0.0927258	0.0389446	0.0833914	0.00111044	8.31224e-05	0.880081	1.32079
2.20701	0.14412	0.151646	0.0515651	0.0269626	0.0678196	0.046998	0.0350762	0.0293826	0.0257942	0.0240429	0.0262355	0.0281434	0.0363577	0.0564055	0.0927226	0.0389244	0.0834839	0.00109393	8.31229e-05	0.880078	1.32079
2.22384	0.157984	0.162007	0.0548656	0.0279318	0.0720118	0.0481927	0.0356185	0.0297996	0.0261361	0.024277	0.0264585	0.0283167	0.0365755	0.0567195	0.0931757	0.0390328	0.0838307	0.0010823	8.31234e-05	0.880049	1.32079
2.24068	0.152473	0.159207	0.0537345	0.027495	0.0710152	0.0477684	0.0354366	0.0297147	0.0260373	0.0242198	0.026394	0.0282453	0.036496	0.0565826	0.0929934	0.0390098	0.0837838	0.00110032	8.3124e-05	0.880065	1.32079
2.25751	0.142691	0.150773	0.0512721	0.0268397	0.0675407	0.0468278	0.0350375	0.0293621	0.0257947	0.0240352	0.0262231	0.0281084	0.0363238	0.0563424	0.0926616	0.038912	0.0836302	0.00112457	8.31244e-05	0.880072	1.32079
2.27435	0.143129	0.151399	0.0514738	0.0268575	0.0675835	0.0469397	0.0351035	0.0294147	0.0258224	0.0240654	0.0262498	0.0281266	0.0363449	0.0563648	0.0927124	0.0389632	0.0836138	0.00112394	8.31246e-05	0.880064	1.32079
2.29118	0.14441	0.152205	0.0516791	0.0269738	0.067795	0.0471148	0.0351991	0.0294756	0.0258511	0.0241088	0.0262882	0.0281621	0.0363921	0.056436	0.0927823	0.0390208	0.0835687	0.00111812	8.31247e-05	0.880069	1.32079
2.30801	0.148876	0.15445	0.052239	0.0273346	0.0685444	0.0474571	0.035328	0.029563	0.0259017	0.0241602	0.0263247	0.0282	0.0364397	0.0564835	0.092871	0.0390243	0.0835811	0.00111744	8.31248e-05	0.880065	1.32079
2.32485	0.153734	0.160984	0.0533406	0.0282345	0.0694015	0.0480705	0.0353354	0.0295832	0.0259074	0.0241752	0.0263057	0.0282253	0.0364388	0.0564739	0.0929516	0.0389929	0.0836457	0.00112093	8.31251e-05	0.880073	1.32079
2.34168	0.152095	0.16139	0.0531776	0.0285594	0.0692844	0.0487235	0.0353374	0.0296153	0.0259071	0.0241722	0.0262948	0.0282371	0.0364328	0.0564888	0.0929838	0.0390022	0.0837168	0.00112623	8.31253e-05	0.880061	1.32079
2.35852	0.145605	0.153521	0.0519327	0.0271942	0.0680925	0.0472552	0.0350929	0.0294075	0.0257849	0.0240524	0.0262352	0.0281286	0.0363711	0.0563827	0.0928495	0.0389185	0.0836923	0.00113593	8.31252e-05	0.880063	1.32079
2.37535	0.145831	0.153929	0.052251	0.0272207	0.0684372	0.0473102	0.0351669	0.0294402	0.0258004	0.024073	0.0262524	0.0281459	0.0363857	0.0563869	0.0928173	0.0388789	0.0837588	0.00115033	8.31249e-05	0.880062	1.32079
2.39219	0.143271	0.150933	0.0514588	0.0268631	0.0676176	0.0469808	0.0351047	0.0294097	0.0258186	0.0240708	0.0262525	0.0281471	0.0363747	0.0563866	0.0927712	0.0389124	0.083594	0.0011684	8.31251e-05	0.880066	1.32079
2.40902	0.144346	0.151532	0.0515442	0.026961	0.0677683	0.0470382	0.0351528	0.0294566	0.025856	0.0240933	0.0262711	0.0281629	0.0364023	0.056412	0.0928175	0.0389505	0.0835593	0.00119158	8.31253e-05	0.880069	1.32079
2.42586	0.150828	0.154633	0.0525926	0.0271787	0.0685212	0.0472179	0.0352452	0.0294861	0.0258776	0.0241061	0.0262911	0.0281787	0.0364253	0.0564777	0.0928694	0.0390069	0.0836026	0.00120905	8.31254e-05	0.880068	1.32079
2.44269	0.146563	0.152524	0.0522364	0.0270247	0.0684073	0.0471882	0.0352295	0.0294566	0.0258384	0.0240687	0.0262536	0.0281411	0.0363789	0.0564239	0.0927703	0.0389386	0.0834976	0.001216	8.31256e-05	0.88007	1.32079
2.45953	0.146162	0.153948	0.0527368	0.027318	0.0702328	0.0479735	0.0355446	0.0296522	0.0259427	0.0241755	0.0263586	0.0282335	0.0364856	0.0565351	0.0929266	0.0389543	0.0836659	0.00121342	8.31256e-05	0.880068	1.32079
2.47636	0.147691	0.15568	0.0532346	0.0273654	0.0708788	0.0479	0.0355631	0.0296349	0.0259659	0.0242069	0.0263893	0.0282584	0.036507	0.0565731	0.0928874	0.0390267	0.0837562	0.00120904	8.31255e-05	0.880068	1.32079
2.49319	0.146409	0.154823	0.0526121	0.0273275	0.0685286	0.0474036	0.0352175	0.0295537	0.0258787	0.024172	0.0263126	0.0281914	0.0364319	0.0564338	0.0927431	0.0389755	0.0837296	0.00120846	8.31257e-05	0.880071	1.32079
2.51003	0.14337	0.151339	0.0516011	0.0269475	0.0677662	0.0470192	0.0350891	0.0294044	0.025807	0.0240604	0.0262434	0.0281192	0.0363483	0.0563501	0.0926733	0.0389478	0.0835572	0.00120687	8.31257e-05	0.88007	1.32079
2.52686	0.142486	0.150316	0.0512262	0.0267998	0.06743	0.0468426	0.0350445	0.0293759	0.0258	0.0240445	0.0262294	0.0281121	0.0363282	0.0563415	0.092626	0.0389186	0.083403	0.00119773	8.31257e-05	0.880071	1.32079
2.5437	0.142871	0.150835	0.0513007	0.0268274	0.067403	0.0467892	0.0350004	0.0293398	0.0257676	0.0240286	0.0262164	0.0280983	0.0363166	0.0563374	0.0926323	0.0389132	0.0834178	0.00117781	8.3126e-05	0.880065	1.32079
2.56053	0.141703	0.150135	0.0511184	0.0267659	0.0672427	0.0467235	0.0349595	0.0293027	0.0257413	0.0239956	0.0261887	0.028077	0.0362969	0.0562904	0.0925977	0.0389475	0.0834183	0.0011587	8.31258e-05	0.88007	1.32079
2.57737	0.141768	0.150074	0.0512666	0.0267899	0.0673382	0.046776	0.0350141	0.0293552	0.0257892	0.0240226	0.0262205	0.0281027	0.0363171	0.0563215	0.0926057	0.0389424	0.0834491	0.00113878	8.31253e-05	0.88006	1.32079
2.5942	0.15531	0.156531	0.0527492	0.0272855	0.0688129	0.0473856	0.0352981	0.0295006	0.0258898	0.0241267	0.0263269	0.028224	0.0364569	0.056527	0.0929032	0.038978	0.0836212	0.00112206	8.31255e-05	0.880054	1.32079
2.61104	0.154376	0.157896	0.0536438	0.0273954	0.0695445	0.0475358	0.0353194	0.0294753	0.0258755	0.0241099	0.0263598	0.0282397	0.0364853	0.0565421	0.0929417	0.0389963	0.0836943	0.001119	8.31257e-05	0.880052	1.32079
2.62787	0.143646	0.151244	0.0517048	0.0268605	0.0679273	0.0469192	0.0351096	0.0293928	0.0258238	0.0240534	0.0262636	0.0281443	0.0363811	0.0564121	0.0926686	0.0389373	0.0836055	0.00111614	8.31263e-05	0.880056	1.32079
2.64471	0.144455	0.151543	0.0517015	0.0269445	0.0680961	0.047111	0.0353137	0.029551	0.0259484	0.0241543	0.0263433	0.028206	0.0364499	0.0564812	0.0927333	0.0389328	0.0836266	0.00111461	8.31264e-05	0.88004	1.32079
2.66154	0.157564	0.160683	0.0547908	0.0276456	0.0703834	0.0476866	0.0354533	0.0296342	0.0260287	0.0242137	0.026438	0.028264	0.0365391	0.0566175	0.0929498	0.0389328	0.0837357	0.00111943	8.31259e-05	0.880039	1.32079
2.67838	0.168733	0.173759	0.0598708	0.0286772	0.0740954	0.0483805	0.036001	0.0298058	0.0261023	0.0242757	0.0265414	0.0283265	0.0366117	0.0567661	0.0931218	0.0390039	0.0838101	0.00112509	8.31262e-05	0.880033	1.32079
2.69521	0.151164	0.160383	0.0549063	0.0275767	0.0711457	0.0476562	0.0357965	0.0296269	0.0259509	0.0241706	0.0264049	0.0282363	0.0365182	0.0565869	0.0928766	0.038979	0.0836071	0.00113258	8.31266e-05	0.880048	1.32079
2.71204	0.143167	0.150962	0.0514591	0.026829	0.067583	0.0468693	0.035042	0.0293495	0.0257697	0.0240238	0.026236	0.0281026	0.0363613	0.0563187	0.092592	0.0389035	0.0834827	0.00114761	8.31274e-05	0.880056	1.32079
2.72888	0.14628	0.155058	0.0526408	0.0272761	0.0691096	0.0474194	0.0353067	0.0294765	0.0258435	0.0240687	0.0262939	0.0281393	0.0364304	0.0564094	0.0927614	0.0389632	0.0836118	0.00116552	8.31279e-05	0.880055	1.32079
2.74571	0.15121	0.16153	0.055487	0.0286434	0.0717183	0.0487432	0.035745	0.0297458	0.0261121	0.0242641	0.0264458	0.0282742	0.0365319	0.0565804	0.0929796	0.0389749	0.0837652	0.00118877	8.3128e-05	0.880058	1.32079
2.76255	0.145982	0.153697	0.0527168	0.0272273	0.0686047	0.0471171	0.0351612	0.0294308	0.025835	0.0240634	0.0262662	0.0281335	0.0363835	0.0564077	0.092814	0.0389099	0.0836962	0.00120819	8.31279e-05	0.880047	1.32079
2.77938	0.150985	0.15622	0.0524556	0.0271759	0.068478	0.0471111	0.0351325	0.0294321	0.0258315	0.0240617	0.0262528	0.0281377	0.0363932	0.0564443	0.0928612	0.0389448	0.0837366	0.00121281	8.3128e-05	0.880026	1.32079
2.79622	0.170901	0.172077	0.0549298	0.0281542	0.0720416	0.0487069	0.0356786	0.029912	0.026228	0.0244257	0.0264992	0.028359	0.0366401	0.056752	0.093311	0.0390837	0.0839438	0.00121379	8.31283e-05	0.880006	1.32079
2.81305	0.142936	0.150761	0.0518066	0.0268115	0.0678753	0.0469018	0.0351163	0.0294095	0.0258389	0.0240714	0.0262837	0.0281456	0.0364018	0.0563576	0.0927062	0.0389499	0.0835064	0.00121381	8.31282e-05	0.880021	1.32079
2.82989	0.142756	0.150524	0.0514961	0.0268338	0.0676773	0.0469842	0.0351296	0.0294417	0.0258394	0.0240769	0.0262728	0.0281375	0.0363786	0.0563422	0.0926595	0.0389451	0.0834313	0.00120909	8.31278e-05	0.880023	1.32079
2.84672	0.144235	0.151073	0.0515974	0.0269171	0.0677749	0.0470979	0.0351535	0.029453	0.0258348	0.0240697	0.0262556	0.0281376	0.0363688	0.0563814	0.0927032	0.0389356	0.0834629	0.00120095	8.31279e-05	0.880007	1.32079
2.86356	0.145094	0.151876	0.0519052	0.0269857	0.0682448	0.0472067	0.0352105	0.0294895	0.0258814	0.0241056	0.0262884	0.0281713	0.0364004	0.0564212	0.0927894	0.0389729	0.083577	0.00119019	8.31279e-05	0.879979	1.32079
2.88039	0.152614	0.155764	0.0528812	0.0274111	0.0692662	0.0477256	0.0354511	0.0296314	0.0259637	0.0241853	0.0263618	0.0282423	0.0365067	0.0565675	0.0929246	0.0390254	0.0836663	0.00117539	8.3128e-05	0.879977	1.32079
2.89722	0.15695	0.159367	0.0538874	0.027872	0.0697866	0.0480893	0.0355526	0.0296465	0.025953	0.0241825	0.0263819	0.0282738	0.0364903	0.0565696	0.09298	0.0390222	0.0836198	0.0011563	8.31288e-05	0.879976	1.32079
2.91406	0.160155	0.16278	0.0548234	0.0280759	0.070835	0.0482517	0.0356655	0.0296189	0.0259427	0.024162	0.0263628	0.0282549	0.0365065	0.0566087	0.0930152	0.0390096	0.0837275	0.00113618	8.3129e-05	0.87998	1.32079
2.93089	0.149023	0.155039	0.0530118	0.0273842	0.0691176	0.0473862	0.0353067	0.0294577	0.0258457	0.0240922	0.0262717	0.0281618	0.0364021	0.0564342	0.0927054	0.0389572	0.0836043	0.00112571	8.31294e-05	0.879987	1.32079
2.94773	0.145268	0.152517	0.0521156	0.0270163	0.0680938	0.0470054	0.0350932	0.0293714	0.0257989	0.0240529	0.0262474	0.0281258	0.0363563	0.0563574	0.0926439	0.0389536	0.0835156	0.00111916	8.313e-05	0.879984	1.32079
2.96456	0.143676	0.15148	0.0517082	0.0269093	0.0678995	0.047007	0.035174	0.0294247	0.0258494	0.0240823	0.0262905	0.0281497	0.0363991	0.056389	0.0926578	0.0389884	0.0835696	0.00111276	8.31306e-05	0.879984	1.32079
2.9814	0.14406	0.151532	0.0519214	0.0269923	0.0680448	0.0471074	0.0352368	0.0294849	0.0259016	0.0241256	0.0263324	0.0281896	0.0364399	0.0564412	0.0926859	0.0390196	0.0836576	0.00111315	8.31309e-05	0.87997	1.32079
2.99823	0.148922	0.155511	0.0534815	0.0276404	0.0694506	0.0475601	0.0353772	0.0295881	0.0259442	0.0241878	0.0263913	0.0282543	0.0365102	0.0565676	0.092842	0.0389832	0.0837445	0.00111644	8.3131e-05	0.87996	1.32079
3.01507	0.147369	0.154429	0.0530335	0.0275015	0.0690053	0.0474883	0.0353686	0.0295983	0.0259439	0.0241715	0.0263332	0.0281969	0.0364334	0.0564639	0.0927181	0.0389397	0.0837394	0.00112152	8.31308e-05	0.879952	1.32079
3.0319	0.149257	0.154834	0.0524286	0.0273432	0.0686126	0.0475338	0.0352594	0.0295057	0.0258464	0.0241211	0.0262739	0.0281488	0.0363813	0.0563909	0.0926838	0.0389368	0.0836986	0.00112989	8.31307e-05	0.879953	1.32079
3.04874	0.149693	0.154663	0.0518236	0.0270848	0.0679638	0.0471902	0.0350789	0.0293825	0.0257685	0.024049	0.0262186	0.0281048	0.03634	0.0563386	0.0926741	0.0389259	0.0837018	0.00114586	8.31315e-05	0.879954	1.32079
3.06557	0.153962	0.160969	0.0544217	0.0280404	0.0707605	0.0480054	0.0354192	0.029531	0.0259229	0.0241631	0.0263568	0.0282275	0.0364859	0.0565157	0.0928486	0.0389919	0.0837792	0.00116839	8.31322e-05	0.879956	1.32079
3.0824	0.171375	0.177917	0.0625388	0.0303807	0.078121	0.0499502	0.0362408	0.030014	0.0263811	0.024524	0.0267074	0.0284894	0.0367484	0.0569123	0.0932907	0.0391442	0.0840395	0.00119174	8.31319e-05	0.879945	1.32079
3.09924	0.15391	0.157421	0.0534136	0.0276365	0.0701031	0.0477305	0.0354649	0.0295884	0.025969	0.0241516	0.0263752	0.0282283	0.036508	0.0566021	0.0929738	0.0390221	0.0839691	0.00120866	8.31312e-05	0.87994	1.32079
3.11607	0.148305	0.153537	0.0524601	0.0272367	0.0687439	0.0473595	0.0353441	0.0295142	0.0259042	0.0241162	0.0263231	0.0281939	0.0364488	0.0565061	0.0928289	0.0389815	0.0838359	0.0012156	8.31311e-05	0.879952	1.32079
3.13291	0.151054	0.155776	0.0538738	0.027678	0.0704947	0.0478481	0.035677	0.0297164	0.0260282	0.024247	0.0263993	0.0282725	0.0365345	0.0566015	0.0929088	0.0390149	0.083847	0.00121665	8.31311e-05	0.879951	1.32079
3.14974	0.150269	0.155664	0.0531119	0.027522	0.0695416	0.0476002	0.035455	0.029629	0.0260017	0.0242629	0.0264046	0.0283036	0.0365405	0.0566483	0.0928885	0.0389778	0.0838502	0.00121404	8.31312e-05	0.87995	1.32079
3.16658	0.155787	0.158127	0.0537372	0.0277527	0.0701393	0.0477952	0.0356184	0.0296812	0.0260607	0.0242925	0.0264921	0.0283436	0.03661	0.0567064	0.0929755	0.0389862	0.0838941	0.00120662	8.31317e-05	0.879944	1.32079
3.18341	0.154543	0.159714	0.0545365	0.0278298	0.0705959	0.0476362	0.03545	0.0295733	0.0260146	0.0241719	0.0264194	0.0282132	0.0364737	0.0565485	0.0928429	0.0390088	0.0837258	0.0012002	8.31318e-05	0.879952	1.32079
3.20025	0.147186	0.154674	0.0521615	0.0272302	0.0682834	0.0472304	0.0351321	0.0294275	0.0258126	0.0240609	0.0262523	0.0281245	0.0363554	0.0563839	0.0926303	0.0389943	0.0835779	0.00119194	8.3132e-05	0.879943	1.32079
3.21708	0.144007	0.152236	0.0519024	0.0272168	0.0682684	0.0473993	0.0352281	0.0295439	0.0258587	0.0241064	0.0262881	0.0281635	0.0364082	0.0564108	0.0926457	0.0389444	0.0835617	0.00117709	8.31323e-05	0.879939	1.32079
3.23392	0.142564	0.150702	0.0513539	0.0268718	0.0675313	0.0469197	0.0350705	0.0293717	0.0257953	0.0240392	0.0262467	0.0281082	0.0363686	0.0563291	0.0925785	0.0388799	0.0835238	0.00115753	8.31323e-05	0.879941	1.32079
3.25075	0.145894	0.151907	0.0516117	0.0269316	0.0677093	0.046957	0.0351083	0.029402	0.0258293	0.0240686	0.026256	0.0281217	0.0363944	0.0563511	0.0926564	0.0389086	0.083519	0.00113549	8.31328e-05	0.879928	1.32079
3.26758	0.14892	0.155096	0.0527074	0.0273007	0.0686	0.0471761	0.0351839	0.0294435	0.0258396	0.0241058	0.0262683	0.0281446	0.036401	0.0563781	0.0926944	0.0389227	0.0835416	0.00112105	8.31335e-05	0.879939	1.32079
3.28442	0.143026	0.151555	0.051714	0.0269143	0.0679335	0.046925	0.0350943	0.0293806	0.0258115	0.0240674	0.0262567	0.028128	0.0363512	0.0563426	0.0925953	0.038885	0.0835143	0.00111241	8.3134e-05	0.879947	1.32079
3.30125	0.144158	0.151957	0.0517924	0.027013	0.0680544	0.047114	0.0352694	0.0295198	0.025928	0.024151	0.0263288	0.0281947	0.036425	0.0564293	0.0926897	0.0389211	0.0835569	0.00110716	8.31341e-05	0.879933	1.32079
3.31809	0.14734	0.155312	0.0527941	0.0278563	0.0692435	0.0480096	0.0355652	0.0297686	0.0260078	0.0242404	0.0263398	0.028216	0.0364851	0.0564869	0.092816	0.038965	0.0836762	0.00110763	8.31342e-05	0.879922	1.32079
3.33492	0.145509	0.152828	0.0519994	0.0272199	0.0687139	0.0476483	0.0354329	0.0296378	0.0259157	0.0241555	0.0262818	0.0281708	0.0363981	0.0564012	0.0926313	0.0389446	0.083649	0.00111152	8.31344e-05	0.87992	1.32079
3.35176	0.153643	0.157314	0.0543498	0.027995	0.0726746	0.048913	0.0359232	0.0298241	0.0261485	0.0243183	0.0265393	0.0283224	0.0365972	0.0566376	0.0929895	0.0390431	0.0837817	0.00111739	8.31346e-05	0.879895	1.32079
3.36859	0.149979	0.156401	0.0543078	0.0280359	0.0719012	0.0487953	0.035836	0.0298579	0.0261904	0.0243637	0.0265758	0.0283527	0.0366174	0.0566579	0.0929919	0.0390488	0.0838756	0.00112628	8.31347e-05	0.879901	1.32079
3.38543	0.142783	0.150495	0.0512402	0.0267677	0.0673759	0.0467868	0.0350219	0.0293258	0.0257614	0.0240261	0.0262052	0.0280859	0.0363192	0.0563421	0.0926154	0.0389225	0.083643	0.0011459	8.31351e-05	0.879902	1.32079
3.40226	0.144614	0.151093	0.0514385	0.0268179	0.0674818	0.0468279	0.0350331	0.0293346	0.0257709	0.0240302	0.0262173	0.028094	0.0363345	0.0563652	0.0926481	0.0389187	0.0835633	0.00116861	8.31352e-05	0.879893	1.32079
3.4191	0.15145	0.154699	0.0521748	0.0271768	0.0685068	0.0472602	0.0353044	0.0295364	0.0259183	0.0241495	0.0263451	0.0282116	0.0364558	0.0565238	0.092803	0.0389789	0.0836269	0.0011868	8.31354e-05	0.879901	1.32079
3.43593	0.146351	0.153018	0.0521328	0.0270506	0.0685032	0.0471769	0.0352166	0.0294635	0.0258805	0.0241139	0.0263115	0.0281766	0.0364307	0.0564586	0.0927996	0.0389481	0.0835869	0.00119979	8.31358e-05	0.879886	1.32079
3.45276	0.143463	0.151697	0.0515527	0.0268645	0.0677653	0.0470075	0.0350852	0.029388	0.0258106	0.0240553	0.0262468	0.0281335	0.0363566	0.0563801	0.0926838	0.0388997	0.0834393	0.00120733	8.3136e-05	0.879904	1.32079
3.4696	0.142181	0.150762	0.0513097	0.0267704	0.0675478	0.0468704	0.0350534	0.0293607	0.0257747	0.0240275	0.0262153	0.028104	0.0363168	0.0563419	0.0926047	0.0389024	0.0832885	0.00121041	8.31363e-05	0.879913	1.32079
3.48643	0.142387	0.15024	0.051232	0.0267415	0.067439	0.0467563	0.034952	0.0292676	0.0257058	0.0239778	0.0261666	0.0280625	0.0362894	0.0562966	0.0925228	0.0388919	0.0832436	0.00120678	8.3137e-05	0.879917	1.32079
3.50327	0.143109	0.150621	0.0514505	0.0268548	0.0676476	0.0469324	0.035059	0.0293565	0.0257739	0.0240373	0.0262247	0.0281107	0.0363484	0.0563509	0.092563	0.038923	0.0832855	0.00120452	8.31371e-05	0.879917	1.32079
3.5201	0.146289	0.152816	0.0520248	0.0270921	0.0681056	0.0471773	0.0352241	0.0295052	0.025907	0.0241474	0.0263218	0.0282063	0.036455	0.0565053	0.0928131	0.0390036	0.0833864	0.00120034	8.31371e-05	0.879917	1.32079
3.53694	0.158904	0.163257	0.0553342	0.0281355	0.0710225	0.0481996	0.0355412	0.029699	0.0260437	0.024289	0.0264227	0.0283236	0.0365694	0.0567023	0.093051	0.0391109	0.083571	0.00119006	8.31374e-05	0.879905	1.32079
3.55377	0.154622	0.163538	0.0554696	0.0287058	0.071055	0.048546	0.0356271	0.0297435	0.0260928	0.0243691	0.0264619	0.0283795	0.0365652	0.0566458	0.0928946	0.039097	0.0835834	0.00117249	8.31375e-05	0.879912	1.32079
3.57061	0.14186	0.150002	0.0510931	0.0267483	0.0673683	0.0468352	0.0350479	0.0293797	0.0258089	0.0240715	0.0262525	0.0281268	0.0363523	0.0563786	0.092552	0.0390033	0.0834384	0.00115143	8.31374e-05	0.87991	1.32079
3.58744	0.142077	0.150032	0.0509485	0.0266888	0.0672255	0.0467277	0.034974	0.0293089	0.0257392	0.0240056	0.0262007	0.028067	0.0363092	0.0563121	0.0924976	0.0389854	0.0833516	0.00113322	8.31372e-05	0.87991	1.32079
3.60428	0.143058	0.151142	0.0511298	0.0267633	0.0673169	0.0467304	0.0349379	0.0292809	0.0257173	0.0239886	0.0261871	0.028064	0.0363095	0.0563155	0.0925154	0.0389642	0.0832824	0.00111976	8.31371e-05	0.879913	1.32079
3.62111	0.148884	0.154538	0.0520824	0.0270819	0.0681402	0.0470259	0.0351135	0.0294296	0.0258624	0.0241064	0.0263025	0.0281894	0.036413	0.0565359	0.0927548	0.0389877	0.0833337	0.00111238	8.31376e-05	0.879899	1.32079
3.63794	0.14823	0.153742	0.0521961	0.0271717	0.0686778	0.047484	0.0353537	0.0295575	0.0259277	0.0241689	0.0263282	0.0282233	0.0364382	0.0565679	0.0928172	0.0389966	0.0834446	0.00110894	8.31377e-05	0.879897	1.32079
3.65478	0.146185	0.15378	0.0524105	0.0271369	0.0688439	0.0474106	0.0353036	0.0294835	0.0258881	0.0241361	0.0263188	0.0281914	0.0364073	0.0564673	0.0927011	0.0389625	0.0834144	0.0011086	8.31374e-05	0.879904	1.32079
3.67161	0.154672	0.157917	0.0536994	0.0275109	0.0698061	0.047606	0.0353812	0.0295381	0.0259437	0.0241845	0.0263743	0.0282282	0.0364659	0.0565849	0.0928295	0.0389748	0.0833446	0.0011128	8.31371e-05	0.879888	1.32079
3.68845	0.159039	0.161652	0.0553493	0.0281593	0.0713252	0.0479747	0.0355585	0.0296813	0.0260605	0.0242951	0.0264662	0.0283417	0.0365817	0.0567275	0.0931372	0.0390441	0.0834194	0.00111841	8.31372e-05	0.879875	1.32079
3.70528	0.147672	0.154652	0.0529692	0.0273389	0.0687691	0.0472355	0.0352417	0.029452	0.0258568	0.0241207	0.026302	0.0281971	0.0364452	0.0565267	0.0928878	0.038978	0.0833965	0.00112585	8.31369e-05	0.879885	1.32079
3.72212	0.144766	0.152486	0.0521192	0.0269906	0.0679733	0.0470175	0.0351772	0.029434	0.0258566	0.0241139	0.0262826	0.028183	0.0364084	0.0564893	0.0927382	0.0389535	0.0834145	0.00114099	8.31372e-05	0.879908	1.32079
3.73895	0.148296	0.155354	0.0529334	0.0272763	0.0690602	0.0475497	0.0354067	0.0296158	0.0259671	0.0242025	0.0263643	0.0282565	0.0365071	0.056589	0.0928489	0.0389875	0.0833927	0.00115999	8.31377e-05	0.879912	1.32079
3.75579	0.149216	0.156641	0.0537529	0.0275407	0.0695925	0.0475001	0.0352833	0.0295309	0.0259286	0.0241694	0.0263382	0.0282107	0.0364593	0.056527	0.0928486	0.0389785	0.0832994	0.00118417	8.31382e-05	0.87991	1.32079
3.77262	0.15153	0.155382	0.0528211	0.0274474	0.0687553	0.0473549	0.0352513	0.0294951	0.0259174	0.0241554	0.0263329	0.0282124	0.0364519	0.0565526	0.0928862	0.0389966	0.0833639	0.00120199	8.31386e-05	0.879919	1.32079
3.78946	0.147805	0.153087	0.0519584	0.0270717	0.0680535	0.0471192	0.0351541	0.0294351	0.0258552	0.0241067	0.0262884	0.0281849	0.03641	0.0564994	0.0927455	0.0389843	0.0833958	0.00120642	8.31389e-05	0.879939	1.32079
3.80629	0.148367	0.155044	0.0530088	0.0273436	0.0687888	0.0472973	0.0352214	0.0294884	0.0258922	0.0241395	0.0263133	0.0281894	0.0364085	0.0564748	0.0927134	0.0389984	0.0834254	0.00120959	8.31395e-05	0.879936	1.32079
3.82312	0.148825	0.156515	0.0545843	0.0277006	0.0696388	0.0475211	0.0353078	0.0295719	0.0259403	0.0241572	0.0263345	0.0281855	0.0364396	0.0564483	0.0928384	0.0390083	0.083476	0.00120752	8.31399e-05	0.879923	1.32079
3.83996	0.146837	0.154079	0.0529529	0.0273122	0.0686863	0.0472629	0.0351986	0.0295095	0.0259036	0.0241224	0.0263122	0.0281704	0.0364411	0.0564381	0.0928672	0.0390281	0.0834552	0.00120389	8.314e-05	0.879923	1.32079
3.85679	0.166647	0.161763	0.0542105	0.0279976	0.0719265	0.0487998	0.035971	0.0299427	0.0261648	0.0243392	0.0264901	0.028426	0.0366769	0.056924	0.0933338	0.0392078	0.0836643	0.00120049	8.314e-05	0.879909	1.32079
3.87363	0.164808	0.164314	0.0560102	0.02835	0.0728236	0.048543	0.0359195	0.0298768	0.0261476	0.0242612	0.0264793	0.0283344	0.0366425	0.0568013	0.0932142	0.0391448	0.0836923	0.00119042	8.31401e-05	0.87992	1.32079
3.89046	0.160795	0.165464	0.0572476	0.0281883	0.0723089	0.0480904	0.0354989	0.0296061	0.0260009	0.0241429	0.0264074	0.0282362	0.0365287	0.0566042	0.0929715	0.0390648	0.0836785	0.00117578	8.31403e-05	0.879923	1.32079
3.9073	0.1505	0.157839	0.0539121	0.0276334	0.0708256	0.0480307	0.0356434	0.0296651	0.0260239	0.0241875	0.026388	0.0282685	0.036514	0.0566344	0.0929192	0.0390418	0.0836178	0.00115814	8.314e-05	0.879931	1.32079
3.92413	0.152372	0.158177	0.053639	0.0276252	0.070351	0.0479997	0.0357062	0.0297553	0.0260846	0.0242201	0.0264116	0.0282963	0.0365235	0.0566664	0.0929188	0.0390609	0.0834914	0.00113663	8.31401e-05	0.879931	1.32079
3.94097	0.153897	0.158803	0.0541465	0.0278232	0.0696739	0.0478711	0.0355588	0.0297906	0.0260924	0.0242867	0.0264509	0.0282904	0.036523	0.0566013	0.0929698	0.0391238	0.0835124	0.00112118	8.31402e-05	0.879926	1.32079
3.9578	0.153252	0.160241	0.0550633	0.0283834	0.0706935	0.0486033	0.0358392	0.0299934	0.0261746	0.0244176	0.0265493	0.0283763	0.0366269	0.0567162	0.0931504	0.0391785	0.0836692	0.00111178	8.31405e-05	0.879918	1.32079
3.97464	0.158587	0.161549	0.055526	0.028435	0.0708756	0.0487377	0.0358276	0.0298658	0.0260743	0.0243222	0.026498	0.0283624	0.0366686	0.0567689	0.0931744	0.0391916	0.0836466	0.00110356	8.31404e-05	0.879923	1.32079
3.99147	0.154519	0.158789	0.054648	0.0278184	0.0699145	0.0477916	0.0354739	0.0296043	0.025965	0.0241806	0.0263602	0.0282305	0.0364789	0.0565687	0.0928846	0.0391352	0.0834467	0.00110023	8.31398e-05	0.879921	1.32079
4.0083	0.148029	0.155664	0.0529606	0.0274816	0.0686936	0.047333	0.0352789	0.0295135	0.0259175	0.0241177	0.026307	0.0281867	0.0364047	0.0564532	0.092745	0.0390977	0.0832747	0.00109966	8.31398e-05	0.879934	1.32079
4.02514	0.143014	0.151713	0.0513635	0.0269203	0.0676413	0.0468844	0.0350375	0.0293579	0.0257913	0.0240199	0.0262195	0.0280898	0.0363233	0.0563126	0.092554	0.0390172	0.0832148	0.00110509	8.31402e-05	0.879932	1.32079
4.04197	0.142558	0.151046	0.0511984	0.0268026	0.0674422	0.0468287	0.0350214	0.0293434	0.0257856	0.0240247	0.0262242	0.0280814	0.0363279	0.056294	0.0925032	0.0389803	0.0832548	0.00111796	8.31406e-05	0.879942	1.32079
4.05881	0.143307	0.151508	0.0514382	0.0269063	0.0676242	0.0469472	0.0350781	0.0293957	0.0258047	0.0240645	0.026253	0.0281201	0.036361	0.0563479	0.0925448	0.0389907	0.0832921	0.001136	8.31404e-05	0.879947	1.32079
4.07564	0.147435	0.154429	0.052317	0.0271827	0.0683151	0.0472277	0.0351714	0.0294685	0.0258549	0.0241115	0.0262894	0.0281544	0.0363921	0.0564022	0.0926384	0.0390324	0.0833308	0.0011539	8.31403e-05	0.879947	1.32079
4.09248	0.161674	0.163537	0.0561881	0.0282741	0.0707647	0.0482084	0.0356329	0.0298143	0.0262094	0.0243929	0.0265366	0.0283361	0.0365775	0.056622	0.092971	0.0391169	0.0834207	0.00117717	8.31403e-05	0.879941	1.32079
4.10931	0.15155	0.156819	0.0536688	0.0275247	0.0697989	0.0479399	0.0356885	0.0298513	0.0262036	0.0243762	0.0265192	0.0283317	0.0365962	0.056615	0.0929539	0.0390836	0.0834457	0.00119534	8.314e-05	0.879938	1.32079
4.12615	0.148615	0.156212	0.0533914	0.0276888	0.0697042	0.0479049	0.0356572	0.0298713	0.0261908	0.0243933	0.0265141	0.0283601	0.0366197	0.0566484	0.0929189	0.0390367	0.0834094	0.00120241	8.31401e-05	0.879947	1.32079
4.14298	0.151787	0.158638	0.0541156	0.0278466	0.0699583	0.047783	0.0354581	0.0296698	0.0260983	0.0243098	0.0264644	0.0283199	0.0365528	0.0566095	0.0928905	0.0390634	0.0834206	0.00120571	8.31406e-05	0.879935	1.32079
4.15982	0.147873	0.154869	0.0522899	0.0272185	0.0684119	0.0472766	0.0352224	0.029465	0.0258777	0.024116	0.0262979	0.0281839	0.0364261	0.0564752	0.0927544	0.0390096	0.0834567	0.00120103	8.31409e-05	0.879934	1.32079
4.17665	0.146443	0.154388	0.0525004	0.0272905	0.0686883	0.0475158	0.0354253	0.0295777	0.0259363	0.0241755	0.0263543	0.0282313	0.0364714	0.0564892	0.0927716	0.0389549	0.0834576	0.00119669	8.31413e-05	0.879942	1.32079
4.19348	0.147471	0.154794	0.0525759	0.0273116	0.0697047	0.0477434	0.035688	0.0297632	0.026098	0.0242641	0.0264915	0.028305	0.0365835	0.056519	0.0928904	0.0389388	0.0834256	0.00119491	8.31415e-05	0.879926	1.32079
4.21032	0.148251	0.154923	0.0524491	0.0273217	0.0688625	0.0472772	0.0352301	0.0294015	0.0258127	0.0240636	0.0262665	0.0281529	0.0363978	0.0564178	0.0926904	0.0389122	0.0833011	0.00118752	8.31416e-05	0.879934	1.32079
4.22715	0.151041	0.155854	0.0528596	0.0274022	0.0688448	0.0473434	0.0352295	0.0294453	0.0258369	0.0240869	0.0262716	0.0281644	0.0363897	0.0564301	0.0926636	0.038918	0.0833404	0.0011688	8.31413e-05	0.879925	1.32079
4.24399	0.147712	0.153581	0.051964	0.0271077	0.0683384	0.0472627	0.0352287	0.0294738	0.0258759	0.0241	0.0262932	0.0281553	0.0363952	0.0563914	0.0926551	0.0389323	0.0834609	0.00114601	8.31409e-05	0.879919	1.32079
4.26082	0.143936	0.152204	0.0517348	0.026906	0.0680365	0.0469532	0.0350978	0.0293633	0.0258123	0.0240391	0.0262451	0.0281189	0.036355	0.0563654	0.092642	0.0389238	0.0833972	0.00112437	8.31405e-05	0.879908	1.32079
4.27766	0.148918	0.155554	0.052694	0.0271746	0.0689794	0.0473927	0.0352178	0.0294659	0.025882	0.0240879	0.0263012	0.028179	0.036418	0.0564809	0.0928031	0.0389402	0.083355	0.00110826	8.31406e-05	0.879896	1.32079
4.29449	0.150352	0.155933	0.0522414	0.0272996	0.0684134	0.0475886	0.0352043	0.029537	0.0258705	0.0241064	0.0263016	0.0281941	0.0364272	0.056468	0.0928221	0.0389279	0.0835339	0.00109949	8.31416e-05	0.879903	1.32079
[truncated: 638 more rows]
